# Supplementary material for: Quantifying the effects of exceptional fossil preservation on the global availability of phylogenetic data in deep time
Source: PLoS One. 2024 Feb 14;19(2):e0297637. doi: 10.1371/journal.pone.0297637 (PMC10866489; doi:10.1371/journal.pone.0297637)
Supplement: S1 File — Excel workbook of fossil occurrence data and CCM2 scores used in this study. (XLSX) [file pone.0297637.s001.xlsx]

## Sheet: 1a. Squamate Fossil Record
Initial Data Provider	The Paleobiology Database	Additional Data	Google Scholar	Primary Literature	column 5	column 6	column 7	column 8	column 9	column 10	column 11	column 12	column 13	column 14	column 15	column 16	column 17	column 18	column 19	column 20	column 21	column 22	column 23	column 24	column 25	column 26
Initial Data Source	The Paleobiology Database
PBDB Data License	Creative Commons CC-BY
PBDB Documentation
PBDB Squamate Data
Access Time	Thu 2020-05-14 21:27:07 GMT
order	Affinity	Family	Species	Holotype	Other Specimens	Total number of assigned specimens	early_interval	late_interval	Ma	Formation	Member	Lithology	Depositional Environment	Locality	Location/County	Region/State/Province	Country	Landmass	CCM2 (percentage)	Reference_1	Reference_2	Reference_3	Reference_4	Reference_5	Reference_6	Reference_7
Squamata		NO_FAMILY_SPECIFIED	Megachirella wachtleri	PZO 628 (formerly MUH-1511)		1	02-Anisian			Dont Formation		siltstone, marly siltstone and carbonatic siltstone layers	hemipelagic carbonate-terrigenous sequence of marginal basin environment, about a hundred metres deep	Monte Pra della vaca, Northern Dolomites			Italy	Europe	68.6411	Simões et al. (2018)	Renesto & Posenato (2003)
Squamata	Acrodonta	NO_FAMILY_SPECIFIED	Bharatagama rebbanensis		Combined	86	04-Toarcian			Kota Formation		intercalated clay, mudstone	terrestrial indet.	Paikasigudem, near Rebbana, Pranhita-Godavari Valley, Andhra Pradesh			India	India	10.5691	Evans et al. (2002)
Squamata	Serpentes	NO_FAMILY_SPECIFIED	Eophis underwoodi		Combined	4	06-Bathonian			Forest Marble		marl	mire/swamp	Kirtlington Cement Works Quarry, Oxfordshire, England			United Kingdom	Europe	9.29152	Caldwell et al. (2015)
Squamata	Scincomorpha	Paramacellodidae	Saurillodon marmorensis		Combined	19	06-Bathonian			Forest Marble		marl	mire/swamp	Kirtlington Cement Works Quarry, Oxfordshire, England			United Kingdom	Europe	20.6736	Evans (1998)
Squamata	Scincomorpha	NO_FAMILY_SPECIFIED	Balnealacerta silvestris		Combined	8	06-Bathonian			Forest Marble		marl	mire/swamp	Kirtlington Cement Works Quarry, Oxfordshire, England			United Kingdom	Europe	20.0929	Evans (1998)
Squamata	Scincomorpha	NO_FAMILY_SPECIFIED	Bellairsia gracilis		Combined	3	06-Bathonian			Forest Marble		marl	mire/swamp	Kirtlington Cement Works Quarry, Oxfordshire, England			United Kingdom	Europe	16.6086	Evans (1998)
Squamata	incertae sedis	NO_FAMILY_SPECIFIED	Oxiella tenuis		BMNH R12689	1	06-Bathonian			Forest Marble		marl	mire/swamp	Kirtlington Cement Works Quarry, Oxfordshire, England			United Kingdom	Europe	6.62021	Evans (1998)
Squamata		NO_FAMILY_SPECIFIED	Hongshanxi xiei		Jianping County Museum, HS-0001	1	07-Oxfordian			Tiaojishan (Lanqi) Formation		silicified dark mudstone	Lacustrine w/volcanic contaminants	1.2 km northeast of Muyingzi Village, Shahai Town, Jianping County, Liaoning Province			China	Asia	84.3206	Dong et al. (2019)
Squamata	Serpentes	NO_FAMILY_SPECIFIED	Diablophis gilmorei		Combined	4	08-Kimmeridgian			Morrison Formation		gray mudstone	fluvial	Fruita Locality, Mesa County, Colorado			United States of America	North America	15.4472	Caldwell et al. (2015)
Squamata	Serpentes	NO_FAMILY_SPECIFIED	Portugalophis lignites		Combined	3	08-Kimmeridgian			Alcobaça Formation		coal	Lagoonal coal swamp	Guimarota			Portugal	Europe	5.57491	Caldwell et al. (2015)
Squamata		NO_FAMILY_SPECIFIED	Eichstaettisaurus schroederi		BSPG 1937 I 1a & b	1	09-Tithonian			Altmühltal Formation		Solnhofen Limestone	hypersaline coastal lagunal	Solnhofen, Bavaria			Germany	Europe	71.4286	Simões et al. (2017)	Simões (2018)	Conrad (2017)
Squamata	Gekkota	NO_FAMILY_SPECIFIED	Ardeosaurus brevipes		PMU.R58	2	09-Tithonian			Altmühltal Formation		Solnhofen Limestone	hypersaline coastal lagunal	Solnhofen, Bavaria			Germany	Europe	49.9419	Mateer (1982)	Simões (2018)	Simões et al. (2017)
Squamata		NO_FAMILY_SPECIFIED	Palaeolacerta bavariscus		Combined	1	09-Tithonian			Altmühltal Formation		Solnhofen Limestone	hypersaline coastal lagunal	Solnhofen, Bavaria			Germany	Europe	41.928	Conrad (2017)	Cocude-Michel (1961)
Squamata		NO_FAMILY_SPECIFIED	Ardeosaurus digitatellus		CM 4026	1	09-Tithonian			Altmühltal Formation		Solnhofen Limestone	hypersaline coastal lagunal	Solnhofen, Bavaria			Germany	Europe	35.0755	Simões et al. (2017)	Simões (2018)	Conrad (2017)
Squamata		NO_FAMILY_SPECIFIED	Bavarisaurus macrodactylus		Combined	1	09-Tithonian			Altmühltal Formation		Solnhofen Limestone	hypersaline coastal lagunal	Solnhofen, Bavaria			Germany	Europe	37.7468	Conrad (2017)
Squamata		Eichstaettisauridae	Schoenesmahl dyspepsia		SNSB-BSPG AS I 563b	1	09-Tithonian			Altmühltal Formation		Solnhofen Limestone	hypersaline coastal lagunal	Kelheim (Land Bayern)			Germany	Europe	51.4518	Conrad (2017)
Squamata		Lapparentopheidae	Lapparentophis defrennei		extinct	3	11-Berriasian			Continental Intercalaire		Claystone	terrestrial indet.	gour south of In Akhamil			Algeria	Africa	3.9489	Hoffstetter (1960)
Squamata		NO_FAMILY_SPECIFIED	Parasaurillus pseudobtusus		extinct	55	11-Berriasian			Purbeck Group		Clay, marl, limestone	coastal lagoonal	Durlston Bay, Swanage, Dorset, England			United Kingdom	Europe	18.583	Evans & Searle (2002)
Squamata		Dorsetisauridae	Dorsetisaurus purbeckensis	BMNH R.8129 (slab containing opisthotic capsule, maxillae, pterygoids, palatines, jugals, premaxilla, 1 prefrontal, 1 nasal, impression of the ventral portion of the frontal, dorsal impression of the parietal, columella, proximal portion of hemimandible, impression of a dentary, 1 humerus)	BMNH R.81110: (15 dentaries, 10 maxillae, 1 parietal); R.8066 (1 premaxilla); R.8057: 1 sphenoccipital capsule; R.8247-8248: 2 slabs containing associated maxilla, prefrontal, lacrimal, frontal and parietal; R.8061: slab and counterslab containing a maxilla, palatines, jugal, portion of a mandible; R.8060: maxilla and a femur	8	11-Berriasian			Purbeck Group		Clay, marl, limestone	coastal lagoonal	Durlston Bay, Swanage, Dorset, England			United Kingdom	Europe	42.6249	Hoffstetter (1967)	Prothero & Estes (1980)	Evans & Chure (1998)
Squamata	Scincomorpha	Paramacellodidae	Paramacellodus oweni	BMNH R.8132, R. 8131 (2 dentaries, proximal portions of a right hemimandible(?), right pterygoid, anterior portion of a posterior cervical or anterior dorsal vertebra)	Referred material: BMNH R.8205 (4 dentary fragments, 3 maxilla fragments, 1 very damaged skull); BMNHR.8208,8209,8210) 3 slabs containing numerous osteoderms, associated vertebrae, ribs, limb bones and a dentary fragment;	5	11-Berriasian			Purbeck Group		Clay, marl, limestone	coastal lagoonal	Durlston Bay, Swanage, Dorset, England			United Kingdom	Europe	36.9338	Hoffstetter (1967)	Prothero & Estes (1980)	Evans & Chure (1998)
Squamata	Serpentes	NO_FAMILY_SPECIFIED	Parviraptor estesi		Combined	4	11-Berriasian			Purbeck Group		Clay, marl, limestone	coastal lagoonal	Durlston Bay, Swanage, Dorset, England			United Kingdom	Europe	13.3566	Caldwell et al. (2015)
Squamata		NO_FAMILY_SPECIFIED	Purbicella ragei	BGS GSb581		1	11-Berriasian			Purbeck Group		Clay, marl, limestone	coastal lagoonal	Durlston Bay, Swanage, Dorset, England			United Kingdom	Europe	37.9791	Evans, Jones & Matsumoto (2012)
Squamata		Paramacellodidae	Saurillus obtusus	Neotype: BMNH R.8135 left mandible	Referred material: 44 dentaries, 8 maxillae; R.8098 (slab containing middle portion of a mandible); R.8097 (slab containing a left dentary and a left frontal); R.8100 (slab containing parts of 2 mandibles, 1 maxilla, right frontal, humerus head); R.8106 (slab containing right dentary and 1 dorsal vertebra)	57	11-Berriasian			Purbeck Group		Clay, marl, limestone	coastal lagoonal	Durlston Bay, Swanage, Dorset, England			United Kingdom	Europe	23.1127	Hoffstetter (1967)	Evans & Searle (2002)
Squamata		NO_FAMILY_SPECIFIED	Durotrigia triconidens	BMNH R.8122 (left dentary)		1	11-Berriasian			Purbeck Group		Clay, marl, limestone	coastal lagoonal	Durlston Bay, Swanage, Dorset, England			United Kingdom	Europe	6.38792	Hoffstetter (1967)	Evans & Searle (2002)
Squamata		NO_FAMILY_SPECIFIED	Pseudosaurillus becklesi	BMNH R.8095 (slab and counterslab containing 2 mandibles, interclavicle, right clavicle, left and right humerus, fragments of the ulna and fibula)	Referred specimens: 18 dentaries, 6 incomplete maxillae; R.8096 (slab containing maxilla, incomplete mandible, jugal, scapula and coracoid); R.8101 (2 mandibles)	27	11-Berriasian			Purbeck Group		Clay, marl, limestone	coastal lagoonal	Durlston Bay, Swanage, Dorset, England			United Kingdom	Europe	23.1127	Hoffstetter (1967)	Evans & Searle (2002)
Squamata		Paramacellodidae	Saurillus robustidens	BMNH R.8130 (right dentary)	Referred material: BMNH R.8086 (1 left maxilla)	2	11-Berriasian			Purbeck Group		Clay, marl, limestone	coastal lagoonal	Durlston Bay, Swanage, Dorset, England			United Kingdom	Europe	9.7561	Hoffstetter (1967)	Evans & Searle (2002)
Squamata		Dorsetisauridae	Dorsetisaurus hebetidens	BMNH R.8109 (maxilla)		1	11-Berriasian			Purbeck Group		Clay, marl, limestone	coastal lagoonal	Durlston Bay, Swanage, Dorset, England			United Kingdom	Europe	5.8072	Hoffstetter (1967)	Evans & Searle (2002)	Estes (1983)
Squamata		NO_FAMILY_SPECIFIED	Kuwajimalla kagaensis		Combined	11	12-Valanginian			Kuwajima Formation		Dark Greenish-gray mudstone	well-vegetated inland floodplain	Kuwajima District, Hakusan City, Ishikawa Prefecture, central Honshu			Japan	Asia	15.6794	Evans & Manabe (2008)
Squamata		NO_FAMILY_SPECIFIED	Sakurasaurus shokawensis		Combined	7	12-Valanginian			Okurodani Formation		Dark gray silty sandstone	well-vegetated inland floodplain	KO2, Stream section in the Kobudani Valley, near Shokawa village, Gifu Prefecture,			Japan	Asia	19.3961	Evans & Manabe (1999)	Evans & Manabe (2008)
Squamata		NO_FAMILY_SPECIFIED	Kuroyuriella mikikoi		Combined	2	12-Valanginian			Kuwajima Formation		Dark Greenish-gray mudstone	well-vegetated inland floodplain	Shiramine, Kuwajima district, Hakusan City, Ishikawa Prefecture,			Japan	Asia	39.0244	Evans & Matsumoto (2015)
Squamata		NO_FAMILY_SPECIFIED	Asagaolacerta tricuspidens		Combined	2	12-Valanginian			Kuwajima Formation		Dark Greenish-gray mudstone	well-vegetated inland floodplain	Shiramine, Kuwajima district, Hakusan City, Ishikawa Prefecture,			Japan	Asia	26.9454	Evans & Matsumoto (2015)
Squamata		NO_FAMILY_SPECIFIED	Hakuseps imberis		Combined	1	12-Valanginian			Kuwajima Formation		Dark Greenish-gray mudstone	well-vegetated inland floodplain	Shiramine, Kuwajima district, Hakusan City, Ishikawa Prefecture,			Japan	Asia	6.62021	Evans & Matsumoto (2015)
Squamata		NO_FAMILY_SPECIFIED	Kaganaias hakusanensis		Combined	24	12-Valanginian			Kuwajima Formation		Dark gray fine-grained silty sandstone; Dark Greenish-gray mudstone	well-vegetated inland floodplain	Shiramine, Kuwajima district, Hakusan City, Ishikawa Prefecture,			Japan	Asia	25.0871	Evans et al. (2006)
Squamata		Paramacellodidae	Neokotus sanfranciscanus		Combined	1	12-Valanginian			Quiricó Formation		Bioturbated mudstone	Shallow lacustrine	municipality of João Pinheiro (Minas Gerais)			Brazil	South America	26.4808	Bittencourt et al. (2020)
Squamata		NO_FAMILY_SPECIFIED	Baabdasaurus xenurus		MNHN Entomology, Azar 497	1	13-Hauterivian			No Formation Specified		Amber	warm and wet with dense forest bordering a delta or estuarine region	Hammana-Mdeyrij, Caza of Baabda (c. 40 km east-south-east of Beirut)			Lebannon	Asia	1.8583	Arnold et al. (2002)
Squamata		NO_FAMILY_SPECIFIED	Norellius nyctisaurops		extinct	1	13-Hauterivian			Öösh Formation		grey and white poorly cemented sands with red and purple muddy sands	terrestrial	Red Mesa, Öösh Basin, Altai region			Mongolia	Asia	42.9733	Conrad & Daza (2015)
Squamata		NO_FAMILY_SPECIFIED	Liaoningolacerta brevirostra		extinct	1	14-Barremian	15-Aptian		Yixian Formation		tuffaceous laminated mudstone	Lacustrine	Huang banjigou , Beipiao,western Liaoning			China	Asia	55.1684	Shu'an (2005)
Squamata		NO_FAMILY_SPECIFIED	Dalinghosaurus longidigitus		extinct	13	14-Barremian	15-Aptian		Yixian Formation		tuffaceous laminated mudstone	Lacustrine	Sihetun Village, Beipiao City, western Liaoning Province.			China	Asia	82.9268	Evans & Wang (2005)
Squamata		NO_FAMILY_SPECIFIED	Liushusaurus acanthocaudata		extinct	8	14-Barremian	15-Aptian		Yixian Formation		tuffaceous laminated mudstone	Lacustrine	Liutiaogou Village, Dashuangmiao Town, Ningcheng County, Chifeng City, Nei Mongol (Inner Mongolia)			China	Asia	67.2474	Evans & Wang (2010)
Squamata		NO_FAMILY_SPECIFIED	Arcanosaurus ibericus		extinct	30	14-Barremian	15-Aptian		Castrillo de la Reina Formation		intercalated red mudstones, clay-ey sandstones	Fluvial floodplain	Viajete, near Salas de los Infantes (Burgos)			Spain	Europe	5.45877	Houssaye et al. (2013)
Squamata		NO_FAMILY_SPECIFIED	Pedrerasaurus latifrontalis		MGB 47250	1	14-Barremian			La Pedrera de Rúbies Formation		Limestone	Lacustrine	La Pedrera de Meià, El Montsec			Spain	Europe	66.6667	Bolet & Evans (2010)
Squamata		Teiidae	Meyasaurus faurai		Combined	1	14-Barremian			La Pedrera de Rúbies Formation		Limestone	Lacustrine	La Pedrera de Meià, El Montsec			Spain	Europe	30.3136	Evans & Barbadillo (1996)	Evans & Barbadillo (1998b)
Squamata		Paramacellodidae	Becklesius cataphractus		IPFUB Una L.17a-17z, Need Reference	28	14-Barremian			Calizas de la Huérguina Formation (Limestone Unit III)		a lignite intercalated in limestones	Lacustrine	Uña, Cuenca			Spain	Europe	14.2857	Richter (1994b)	Richter & Wuttke (2012)
Squamata		Teiidae	Meyasaurus unaensis		IPFUB Una L.4a, Need Reference	6	14-Barremian			Calizas de la Huérguina Formation (Limestone Unit III)		a lignite intercalated in limestones	Lacustrine	Uña, Cuenca			Spain	Europe	50.9872	Richter (1994a)	Richter & Wuttke (2012)
Squamata		NO_FAMILY_SPECIFIED	Jucaraseps grandipes		LH 18505	1	14-Barremian			Calizas de la Huérguina Formation (Limestone Unit III)		fine-grained laminated limestone	Lacustrine	Las Hoyas (Cuenca)			Spain	Europe	74.3322	Bolet & Evans (2012)
Squamata		NO_FAMILY_SPECIFIED	Hoyalacerta sanzi		extinct	1	14-Barremian			Calizas de la Huérguina Formation (Limestone Unit III)		fine-grained laminated limestone	Lacustrine	Las Hoyas (Cuenca)			Spain	Europe	63.1823	Evans & Barbadillo (1999)
Squamata		NO_FAMILY_SPECIFIED	Scandensia ciervensis		extinct	1	14-Barremian			Calizas de la Huérguina Formation (Limestone Unit III)		fine-grained laminated limestone	Lacustrine	Las Hoyas (Cuenca)			Spain	Europe	61.7886	Evans & Barbadillo (1998a)
Squamata		Teiidae	Meyasaurus diazromerali		LH 370, part and counterpart	6	14-Barremian			Calizas de la Huérguina Formation (Limestone Unit III)		fine-grained laminated limestone	Lacustrine	Las Hoyas (Cuenca)			Spain	Europe	77.0035	Evans & Barbadillo (1997)
Squamata		NO_FAMILY_SPECIFIED	Pachygenys thlastesa		IGV 294; IGV 295	2	14-Barremian			Doushan Formation of the Qingshan Group		agglomerates with red sandstones and mudstones	fluvial	Doushan Village, approximately 5 km northwest of the city of Laiyang, Shandong Province			China	Asia	11.6144	Kequin & Zhengwu (1999)	Ikeda, Osa & Saegusa (2015)
Squamata		Teiidae	Meyasaurus crusafonti		Institute of Paleontology, Sabadell, Montsec 10	1	14-Barremian			La Pedrera de Rúbies Formation		Limestone	Lacustrine	La Pedrera de Meià, El Montsec			Spain	Europe	33.3333	Evans & Barbadillo (1996)	Evans & Barbadillo (1997)
Squamata		NO_FAMILY_SPECIFIED	Xianglong zhaoi		LPM 000666	1	14-Barremian			Zhuanchengzi Bed of the Yixian Formation		tuffaceous laminated mudstone	Lacustrine	Zhuanchengzi locality, near Yizhou, Liaoning Province			China	Asia	31.2427	Li et al. (2007)
Squamata		NO_FAMILY_SPECIFIED	Indrasaurus wangi		STM5-32	1	15-Aptian			Jiufotang Formation		tuffaceous laminated mudstone	Lacustrine	Jianchang, Liaoning			China	Asia	39.2567	O'Connor et al. (2019)
Squamata		NO_FAMILY_SPECIFIED	Hoburogekko suchanovi		PIN 3334-500; PIN 3334-503	2	15-Aptian	16-Albian		Dzunbain Formation		poorly lithified terrestrial sandstone	terrestrial	Khovboor (PIN coll. 3101) [SMPE]			Mongolia	Asia	16.144	Daza et al. (2012)
Squamata		NO_FAMILY_SPECIFIED	Tijubina pontei		MPSC-V 010	1	15-Aptian			Araripe Basin, Crato Formation		thin laminated limestones with variable clay content and dark-coloured calciferous shales	carbonatic lacustrine	Nova Olinda, Ceará State			Brazil	South America	39.7213	Simões (2012)
Squamata		Paramacellodidae	Mimobecklesisaurus gansuensis		IVPP no. V 7699	1	15-Aptian			Chijinbu Group			terrestrial indet.	Subei County, Gansu Province			China	Asia	8.47851	Li (1985)
Squamata		NO_FAMILY_SPECIFIED	Yabeinosaurus robustus		Combined	6	15-Aptian			Jingangshan Bed, Yixian Formation		tuffaceous laminated mudstone	Lacustrine	Jingangshan Locality, Jinzhou City, Yixian County, Liaoning Province			China	Asia	82.9268	Dong, Wang & Evans (2017)	Evans, Wang & Li (2005)	Evans & Wang (2012)
Squamata		NO_FAMILY_SPECIFIED	Yabeinosaurus bicuspidens		Combined	1	15-Aptian	15-Aptian		Jingangshan Bed, Yixian Formation		tuffaceous laminated mudstone	Lacustrine	Jingangshan Locality, Jinzhou City, Yixian County, Liaoning Province			China	Asia	31.8235	Dong, Wang & Evans (2017)
Squamata		NO_FAMILY_SPECIFIED	Olindalacerta brasiliensis		KMNH VP 400, 001	1	15-Aptian	16-Albian		Nova Olinda Member , Crato Formation		thin laminated limestones with variable clay content and dark-coloured calciferous shales	carbonatic lacustrine	Nova Olinda, Ceará State			Brazil	South America	44.9477	Evans & Yabumoto (1998)
Squamata		NO_FAMILY_SPECIFIED	Tetrapodophis amplectus		Museum Solnhofen, unnumbered	1	15-Aptian	16-Albian		Nova Olinda Member , Crato Formation		thin laminated limestones with variable clay content and dark-coloured calciferous shales	carbonatic lacustrine	Nova Olinda, Ceará State			Brazil	South America	41.5796	Martill et al. (2015)	Caldwell et al. (2021)
Squamata		Paramacellodidae	Atokasaurus metarsiodon		OMNH 60535	1	15-Aptian	16-Albian		Antlers Formation		red and gray/green claystone with intermittent lenses of poorly consolidated sandstones and numerous carbonate concretions	fluvial overbank/floodplain	OMNH locality V706, Oklahoma			United States of America	North America	6.38792	Nydam & Cifelli (2002)
Squamata		Teiidae	Ptilotodon wilsoni		OMNH 60764	1	15-Aptian	16-Albian		Antlers Formation		red and gray/green claystone with intermittent lenses of poorly consolidated sandstones and numerous carbonate concretions	fluvial overbank/floodplain	OMNH locality V706, Oklahoma			United States of America	North America	6.38792	Nydam & Cifelli (2002)
Squamata		Paramacellodidae	Paramacellodus keebleri		OMNH 60576; OMNH 61133	2	15-Aptian	16-Albian		Cloverly Formation		brightly colored (red, maroon, brown, purple, green) mudstones with interbedded channel sandstones and highly polished pebbles	fluvial	OMNH locality V1156, Wyoming			United States of America	North America	5.57491	Nydam & Cifelli (2002)
Squamata		NO_FAMILY_SPECIFIED	Teilhardosaurus carbonarius		Museum of Natural Resources of South Manchuria, Dairen, China specimen	1	15-Aptian	16-Albian		Fuxin Formation		Shale interbedded with sandstone conglomerates	terrestrial	Xinqiu (Hsinchiu) coal mine			China	Asia	7.31707	Shikama (1947)
Squamata		NO_FAMILY_SPECIFIED	Calanguban alamoi		MN 7234-V	1	15-Aptian	16-Albian		Nova Olinda Member , Crato Formation		thin laminated limestones with variable clay content and dark-coloured calciferous shales	carbonatic lacustrine	Nova Olinda, Ceará State			Brazil	South America	41.3473	Simões et al. (2015)
Squamata		NO_FAMILY_SPECIFIED	Chometokadmon fitzingeri		MPN 539	1	16-Albian			‘‘Civita di Pietraroja’’ Plattenkalk		plattenkalk	shallow lagoonal environment, close to land and frequently isolated from the open sea, but subject to tidal influence and occasional storms	"Civita di Pietraroja", Mt. Matese			Italy	Europe	50.9872	Evans, Raia & Barbera (2006)
Squamata		NO_FAMILY_SPECIFIED	Eichstaettisaurus gouldi		extinct	2	16-Albian			‘‘Civita di Pietraroja’’ Plattenkalk		plattenkalk	shallow lagoonal environment, close to land and frequently isolated from the open sea, but subject to tidal influence and occasional storms	"Civita di Pietraroja", Mt. Matese			Italy	Europe	45.6446	Evans, Raia & Barbera (2004)
Squamata		NO_FAMILY_SPECIFIED	Pachygenys adachii		MNHAH D1-032063	1	16-Albian			unnamed lower formation of the Sasayama Group		conglomerate, sandstone, and mudstone, with several intercalated tuff beds	fluvial	Miyada, Sasayama City, Hyogo Prefecture, western Honshu			Japan	Asia	8.01394	Ikeda, Osa & Saegusa (2015)
Squamata		NO_FAMILY_SPECIFIED	Dimekodontosaurus madseni		OMNH 34560; OMNH 22105-22106, 28257, jaw fragments; 28733, dentary fragment; 28814, partial left maxilla; 29634, partial left dentary; 30207, partial right dentary; 32625-32627, 32634-32635, 33431, 33449, jaw fragments; 34558, broken right maxilla; 61243, osteoderm; 61244, osteoderm; 61806, jaw fragment	19	16-Albian	19-Turonian		Mussentuchit Member of Cedar Mountain Formation		smectitic green/gray mudstone w/ interbedded channel sandstones	fluvial overbank/floodplain	OMNH localities V239, V240, V695 (type locality), and V868; 10-20 m below upper contact of Mussentuchit Member of Cedar Mountain Formation and Dakota Formation, Emery County, Utah.			United States of America	North America	10.1045	Nydam (2002)
Squamata		NO_FAMILY_SPECIFIED	Bothriagenys mysterion		OMNH 28119, OMNH 22118	2	16-Albian	19-Turonian		Mussentuchit Member of Cedar Mountain Formation		smectitic green/gray mudstone w/ interbedded channel sandstones	fluvial overbank/floodplain	OMNH localities V239, V240, V695 (type locality), and V868; 10-20 m below upper contact of Mussentuchit Member of Cedar Mountain Formation and Dakota Formation, Emery County, Utah.			United States of America	North America	6.38792	Nydam (2002)
Squamata		Teiidae	Harmodontosaurus emeryensis		OMNH 33889, right dentary broken posteriorly. OMNH 22109, partial left maxilla; 27753, 28067, partial right dentaries; 28068, 32627, 60195, jaw fragments.	7	16-Albian	19-Turonian		Mussentuchit Member of Cedar Mountain Formation		smectitic green/gray mudstone w/ interbedded channel sandstones	fluvial overbank/floodplain	OMNH localities V239, V240, V695 (type locality), and V868; 10-20 m below upper contact of Mussentuchit Member of Cedar Mountain Formation and Dakota Formation, Emery County, Utah.			United States of America	North America	9.7561	Nydam (2002)
Squamata		NO_FAMILY_SPECIFIED	Primaderma nessovi		OMNH 26742; OMNH 27750, partial left dentary with one complete and two broken teeth; OMNH 27022, a partial parietal; OMNH 28444, a cervical vertebra; OMNH 34399, a dorsal vertebra;Isolated jaw fragments, OMNH 22071, OMNH 22122, and OMNH 34311.	8	16-Albian	19-Turonian		Mussentuchit Member of Cedar Mountain Formation		smectitic green/gray mudstone w/ interbedded channel sandstones	fluvial overbank/floodplain	OMNH localities V239, V240, V695 (type locality), and V868; 10-20 m below upper contact of Mussentuchit Member of Cedar Mountain Formation and Dakota Formation, Emery County, Utah.			United States of America	North America	16.6086	Nydam (2000)	Nydam (2002)
Squamata		Polyglyphanodontidae	Dicothodon moorensis		OMNH 29771, OMNH 32629,	2	16-Albian	19-Turonian		Mussentuchit Member of Cedar Mountain Formation		smectitic green/gray mudstone w/ interbedded channel sandstones	fluvial overbank/floodplain	OMNH localities V239, V240, V695 (type locality), and V868; 10-20 m below upper contact of Mussentuchit Member of Cedar Mountain Formation and Dakota Formation, Emery County, Utah.			United States of America	North America	6.38792	Nydam (1999)	Nydam (2002)
Squamata		Polyglyphanodontidae	Bicuspidon numerosus		OMNH 26743, OMNH specimens 26228, lot of five isolated teeth; 27757, jaw fragment with three teeth and replacement tooth crown in replacement pit; 27896, isolated tooth; 27900, right dentary with 18 tooth positions; 27992 lot of 2 isolated teeth; 28069, broken left dentary with articulated splenial; 28118, broken maxilla; 34244, isolated tooth. In addition to these specimens (all of which are ref…	178	16-Albian	19-Turonian		Mussentuchit Member of Cedar Mountain Formation		smectitic green/gray mudstone w/ interbedded channel sandstones	fluvial overbank/floodplain	OMNH localities V235, V238, V239, V240, V694, V695 (type locality), V794, V801, V868. 10-20 m below upper contact of Mussentuchit Member of Cedar Mountain Formation and Dakota Formation, Emery County, Utah.			United States of America	North America	11.0337	Nydam & Cifelli (2002b)
Squamata		NO_FAMILY_SPECIFIED	Huehuecuetzpalli mixtecus		IGM 7389, IGM 4185	2	16-Albian			Middle Member of the Tlayua Formation		limey mudstone	lagoonal/restricted shallow subtidal	Tlayua Quarry, 2 km south-east of the Colonia Morelos, near Tepexi de Rodríguez, Puebla,			Mexico	North America	72.9384	Reynoso (1998)
Squamata		NO_FAMILY_SPECIFIED	Tepexisaurus tepexii		IGM 7466	2	16-Albian			Middle Member of the Tlayua Formation		limey mudstone	lagoonal/restricted shallow subtidal	Tlayua Quarry, 2 km south-east of the Colonia Morelos, near Tepexi de Rodríguez, Puebla,			Mexico	North America	72.4739	Reynoso & Callison (2000)
Squamata		NO_FAMILY_SPECIFIED	Lunaophis aquaticus		MCNC-1827	1	18-Cenomanian			La Luna Formation (La Aguada Member)		laminated black, dark-gray or brown shale	Marine	Cement quarry (Cementos Andinos company), located east of Lake Maracaibo, 10 km northeast of Monay, Trujillo State			Venezuela	South America	4.64576	Albino et al. (2016)
Squamata	Iguania	NO_FAMILY_SPECIFIED	Jeddaherdan aleadonta		MNHN.F.MRS51.1	1	18-Cenomanian	19-Turonian		Kem Kem Beds		limestone	Lacustrine	Gara Tabroumit, Souss-Massa-Draa			Morocco	Africa	6.62021	Apesteguía et al. (2016)
Squamata		NO_FAMILY_SPECIFIED	Najash rionegrina		MPCA 390–398, 400	10	18-Cenomanian	19-Turonian		Candeleros Formation		sandstone	fluvial channel	‘La Buitrera’, Río Negro Province			Argentina	South America	29.3844	Apesteguía & Zaher (2006)
Squamata		Pachyophidae	Mesophis nopcsai		No Specimen number given	1	18-Cenomanian			Selista limestone		Limestone	lagoonal/restricted shallow subtidal	Selista			Bosnia-Herzegovina	Europe	22.5319	Bolkay (1925)	Image of specimen slab
Squamata		Dolichosauridae	Coniasaurus gracilodens		BMNH R44141	1	18-Cenomanian	19-Turonian		Abbott's Cliff Chalk Formation [North Downs Nomenclature]; Zig Zag Chalf Fm [South Downs Nomenclature]		Limestone	Marine	Lidden Spout, Folkestone, East Sussex, England			United Kingdom	Europe	33.5656	Caldwell (1999)
Squamata		Dolichosauridae	Adriosaurus skrbinensis		SMNH 2158	1	18-Cenomanian	19-Turonian		Trieste-Komen Plateau Limestone		lithified, black limestone	Marine	Skrbina, Komen			Slovenia	Europe	14.8664	Caldwell & Palci (2010)
Squamata		NO_FAMILY_SPECIFIED	Komensaurus carrolli		MCSNT 11430 (originally 9961), 11431, and 11432	3	18-Cenomanian	19-Turonian		Trieste-Komen Plateau Limestone		lithified, black limestone	Marine	Komen			Slovenia	Europe	27.1777	Caldwell & Palci (2007)
Squamata		NO_FAMILY_SPECIFIED	Portunatasaurus krambergeri		HPM 10807	1	18-Cenomanian	19-Turonian		Adriatic–Dinaric Carbonate Platform		Platy limestone	Marine	Dugi Otok			Croatia	Europe	15.5633	Mekarski et al. (2019)
Squamata		Lapparentopheidae	Lapparentophis ragei		MHNM.KK387 (holotype) and MHNM.KK388 (paratype)	2	18-Cenomanian	19-Turonian		Kem Kem Beds		sandstone characterized by cross-stratifiedstructures and channel structures filled with microconglomerates	terrestrial	El Begâa locality near Taouz			Morocco	Africa	3.9489	Vullo (2019)
Squamata		Aigialosauridae	Mesoleptos zendrinii		HUJ-PAL EJ699; Type and referred specimen 1 of 2 (from Slovenia/ Croatia)cannot be located	3	18-Cenomanian	20-Coniacian		Bet-Meir Formation		crystalline dolomites, with interbedded sandstone/mudstone	marine	‘Ein Jabrud' (Ain Yabrud), 7 km north-east of Ramallah (West Bank, Palestine)			Palestine	Asia	12.079	Lee & Scanlon (2002)
Squamata		Dolichosauridae	Aphanizocnemus libanensis		MNSM V783	1	18-Cenomanian	19-Turonian		al Nammoûra outcrop		tabular, intraclastic, gray, green wackestone	lagoonal or restricted shallow subtidal	al Nammoûra, Kesrouâne			Lebannon	Asia	55.7491	Del Sasso & Pinna (1997)
Squamata		NO_FAMILY_SPECIFIED	Barlochersaurus winhtini		UF-VP-312846; MCZ R-195109 (digital ct scans)	2	18-Cenomanian	19-Turonian		Burmese Amber		Amber	terrestrial	Hukawng Valley, Tanaing, Myitkyina District, Kachin State			Myanmar	Asia	49.5935	Daza et al. (2018)
Squamata		NO_FAMILY_SPECIFIED	Pachyrhachis problematicus		Holotype: HUJ-PAL 3659; referred specimen: HUJ-PAL 3775.	2	18-Cenomanian	19-Turonian		Bet Meir or Amminadav Formation		Carbonate limestone	coastal,marine,brackish	Ein Yabrud quarries			Palestine	Asia	72.4739	Caldwell & Lee (1997)
Squamata		NO_FAMILY_SPECIFIED	Judeasaurus tchernovi		HUJI P4000	1	18-Cenomanian	20-Coniacian		Laminated Limestone Member of Kefar Sha'ul Formation		lithified, ferruginous, gray limestone	lagoonal or restricted shallow subtidal	Judeasaurus type locality, Judean Hills			Israel	Asia	34.8432	Haber & Polcyn (2005)
Squamata		NO_FAMILY_SPECIFIED	Seismophis septentrionalis		Holotype: CPHNA-MA VT-1221; Referred Material: CPHNA-MA VT-1222	2	18-Cenomanian			Alcântara Formation, Itapecuru Group		lithology not reported	coastal, wave-dominated	Falésia do Sismito, Maranhão			Brazil	South America	4.64576	Hsiou et al. (2013)
Squamata		NO_FAMILY_SPECIFIED	Norisophis begaa		Holotype: FSAC-KK 7001, a posterior trunk vertebra; Paratypes: FSAC-KK 7004, FSAC-KK 7005 two midtrunk vertebrae	3	18-Cenomanian			Kem Kem Beds		fluvial sandstone	fluvial channel	Aferdou N'Chaft, Begaa			Morocco	Africa	4.64576	Klein et al. (2017)
Squamata		Aigialosauridae	Aigialosaurus bucchichi		Holotype—Unnumbered specimen housed at the NMW and four counterparts (GBA 1901 containing the cranial material and 1902-1904 being vertebral fragments).	4	18-Cenomanian	19-Turonian		Hvar Limestone		Platy limestone	marine	Between Starigrad and Vrboska, Hvar			Croatia	Europe	74.3322	Dutchak & Caldwell (2009)
Squamata		Aigialosauridae	Carsosaurus marchesetti		MCSNT (Museo Civico di Storia Naturale Trieste), a set of postcrania (nearly complete skeleton lacking the skull)	1	18-Cenomanian	19-Turonian		Trieste-Komen Plateau Limestone		Platy limestone	marine	Komen			Slovenia	Europe	21.7189	Caldwell, Carroll & Kaiser (1995)
Squamata		Dolichosauridae	Pontosaurus lesinensis		GBA 1873/4/2	1	18-Cenomanian	19-Turonian		Hvar Limestone		Platy limestone	terrestrial	Hvar Island (Isola di Lesina)			Croatia	Europe	67.1312	Pierce & Caldwell (2004)
Squamata		Aigialosauridae	Aigialosaurus dalmaticus		BSP 1902II501	1	18-Cenomanian	19-Turonian		Hvar Limestone		Platy limestone	marine	Between Starigrad and Vrboska, Hvar			Croatia	Europe	58.7689	Dutchak & Caldwell (2006)
Squamata		Dolichosauridae	Simoliophis libycus		Holotype: ZIN PC 2/31; Paratypes: ZIN PC 3/31 and 4/31	2	18-Cenomanian	19-Turonian		Unnamed' beds between the Thala and Mazuzah Members of the Mizdah Formation		sandstone	marine	Draa Ubari vertebrates			Libya	Africa	4.64576	Nessov et al. (1998)
Squamata		Dolichosauridae	Pachyophis woodwardi		Naturhistorisches Museum Vienna A3919	1	18-Cenomanian			Selista limestone		Limestone	lagoonal/restricted shallow subtidal	Selista			Bosnia-Herzegovina	Europe	17.3055	Lee et al. (1999)
Squamata		NO_FAMILY_SPECIFIED	Dakotaseps gillettorum		Holotype: MNA V9110; Hypodigm Type specimen, MNA V10374.	2	18-Cenomanian			Naturita Formation, "Dakota Group"		crevasse-splay mudstone	Fluvial floodplain	Bulldog Bench (MNA 1067), Garfield County, Utah			United States of America	North America	7.43322	Nydam (2013)	Nydam (2014) (emmended name)
Squamata		Polyglyphanodontidae	Bicuspidon smikros		Holotype UMNH VP 11627; Paratype Specimens MNA V9086, MNA V10020, MNA V10029, UMNH VP 12900, UMNH VP 12923, UMNH VP 12949, UMNH VP 13001, UMNH VP 13004–13007.	12	18-Cenomanian	19-Turonian		Naturita Formation, "Dakota Group"		mudstone/sandstone	Fluvial floodplain	Cedar Canyon roadcut (UMNH VP Loc. 162), Iron County, Utah			United States of America	North America	6.38792	Nydam (2013)
Squamata		Contogeniidae	Utahgenys antongai		UMNH VP 12912	1	18-Cenomanian	19-Turonian		Naturita Formation, "Dakota Group"		mudstone/sandstone	Fluvial floodplain	Cedar Canyon roadcut (UMNH VP Loc. 162), Iron County, Utah			United States of America	North America	5.57491	Nydam (2013)
Squamata		NO_FAMILY_SPECIFIED	Webbsaurus lofgreni		MNA V9083	1	18-Cenomanian			Naturita Formation, "Dakota Group"		crevasse-splay mudstone	Fluvial floodplain	Bulldog Bench (MNA 1067), Garfield County, Utah			United States of America	North America	6.38792	Nydam (2013)
Squamata		NO_FAMILY_SPECIFIED	Cnodontosaurus suchockii		Holotype: MNA V9084; Hypodigm MNA V10373	2	18-Cenomanian			Naturita Formation, "Dakota Group"		crevasse-splay mudstone	Fluvial floodplain	Bulldog Bench (MNA 1067), Garfield County, Utah			United States of America	North America	9.7561	Nydam (2013)
Squamata		Dolichosauridae	Dolichosaurus longicollis		Holotype: BMNH R 49002; BMNH R49907 (Figs. 8A, B, 9) Southerham Pit, near Lewes, Sussex; purchased 1879, Capron Collection. BMNH R32268 (Fig. 10A, B) from Burham, Kent, presented by P. de M.G. Egerton, 1856. BMB 0085687 (Fig. 11A, B, C), three prepared blocks, Southerham Pit, near Lewes, Sussex	4	18-Cenomanian	19-Turonian		Lower Chalk (Abbotts Cliff Chalk Fm. [North Downs Nomenclature]-Zig Zag Chalk Fm. [South Downs Nomenclature])		Limestone	basinal marine	Culand Pits, Burham			United Kingdom	Europe	40.4181	Caldwell (2001)
Squamata		Dolichosauridae	Coniasaurus crassidens		Holotype: BMB 007155; Referred material: NHM R 1937 (Fig. 7B, C): left maxilla with six complete teeth, root of a seventh, and anterior alveoli for two more teeth, from the Lower Chalk, Abbott’s Cliff Fm., Hay Cliff Member (Lower Greys), Blue Bell Hill, Burham, Kent; presented by SJ. Hawkins, July, 189 1. BMB 0 12485 (Fig. 3A), four associated vertebrae, and BMB 007157 (Figs 3B, 1 lD), 14 dorsal …	4	18-Cenomanian	20-Coniacian		Beer Head Limestone Formation		Chalk/marl	marine	Clayton Chalk Pit, near Brighton, East Sussex			United Kingdom	Europe	20.5575	Caldwell & Cooper (1999)
Squamata		Dolichosauridae	Adriosaurus microbrachis		MCSNT 7792	1	18-Cenomanian	19-Turonian		Trieste-Komen Plateau Limestone		Platy limestone	marine	Komen			Slovenia	Europe	16.8409	Palci & Caldwell (2007)
Squamata		Pachyophidae	Eupodophis descouensi		Rh-E.F. 9001, 9002, 90031	3	18-Cenomanian	19-Turonian		al Nammoûra outcrop		tabular, intraclastic, gray, green wackestone	lagoonal or restricted shallow subtidal	Nammoûra (Upper Quarry) al Nammoûra, Kesrouâne			Lebannon	Asia	38.4437	Rage & Escuillié (2000)	Rage & Escuillié (2001) (emmended name)
Squamata		Aigialosauridae	Carentonosaurus mineaui		MNHN IMD 21	1	18-Cenomanian	19-Turonian		Cenomanian beds, Madame Island		silt, silty limestone	shallow marine	Madame Island			France	Europe	9.40767	Rage & Néraudeau (2004)
Squamata		Dolichosauridae	Simoliophis rochebrunei		Neotype. One posterior mid-trunk vertebra (MA RND 11). Paraneotypes. Four anterior trunk vertebrae (MA BZN 11, MNHN.F.RND 12b, MA SNA 4, MA SNA 2), three posterior trunk vertebrae (MA RND 23, MA SNA 1, MA RND 6) and one midtrunk vertebra of a juvenile individual (MA TLM 12). Referred Material. 178 trunk vertebrae [MA CDL 3e12 from Cadeuil (sub-unit B1); MA CDL 13e16 from Cadeuil (sub-unit A1);MAF…	196	18-Cenomanian	19-Turonian		Tonnay-Charente (Bed B1s)		paralic sandstone	shallow marine	Les Renardières quarry, Poitou-Charentes			France	Europe	7.31707	Rage, Vullo & Néraudeau (2016)
Squamata		Dolichosauridae	Adriosaurus suessi		Holotype: The "Vienna" specimen, unnumbered, in the Naturhistorisches Museum, Vienna From Komen; Referred: NHM R2867 from Hvar Island	2	18-Cenomanian	20-Coniacian		Trieste-Komen Plateau Limestone		Platy limestone	marine	Komen			Slovenia	Europe	50.4065	Lee & Caldwell (2000)	Caldwell & Lee (2004)	Seeley (1881)
Squamata		NO_FAMILY_SPECIFIED	Haasiophis terrasanctus		Holotype: HUJ-Pal. EJ 695	1	18-Cenomanian	19-Turonian		Bet Meir or Amminadav Formation		Carbonate limestone	coastal,marine,brackish	Ein Yabrud quarries			Palestine	Asia	71.8931	Tchernov et al. (2000)
Squamata		Polyglyphanodontidae	Bicuspidon hogreli		Holotype: MHNM.KK386	1	18-Cenomanian	19-Turonian		Kem Kem Beds		sandstone characterized by cross-stratifiedstructures and channel structures filled with microconglomerates	terrestrial	El Begâa locality near Taouz			Morocco	Africa	6.62021	Vullo & Rage (2018)
Squamata		NO_FAMILY_SPECIFIED	Xiaophis myanmarensis		DIP-S-0907	1	18-Cenomanian	19-Turonian		Burmese Amber		Amber	terrestrial	Angbamo site, Tanai Township, Myitkyina District, Kachin Province			Myanmar	Asia	6.8525	Xing et al. (2018)
Squamata		NO_FAMILY_SPECIFIED	Tethysaurus nopcsai		Holotype: MNHN GOU1; Referred: MNHN GOU2, MNHN GOU3	2	19-Turonian	20-Coniacian		Akrabou Formation		Limestone	shallow subtidal	North of Goulmima (Unit 4), Er-Rachidia			Morocco	Africa	56.0976	Bardet et al. (2003)
Squamata		Contogeniidae	Utahgenys evansi	MNA V10014	Paratypes—MNA V10025, incomplete left dentary with two in situ teeth (Fig. 7H–J); MNA V10061, posterior portion of right dentary with two in situ teeth (Fig. 7E–G); OMNH 64156, posterior portion of left maxilla with three in situ teeth (Fig. 7K–M). Referred Specimens—MNA V9127, incomplete right maxilla; MNA V10021, indeterminate jaw fragment; MNA V10023, incomplete maxilla; MNA V10024, incomplete…	20	19-Turonian			Smoky Hollow Member of Straight Cliffs Formation		Lithology not reported	terrestrial	Jimmy Canyon (MNA 995), Garfield County, Utah			United States of America	North America	9.7561	Nydam & Fitzpatrick (2009)
Squamata		Polyglyphanodontidae	Dicothodon cifellii	UMNH VP 7371	Paratypes, UMNH VP 7372, 7373, 7374, OMNH 24416, 25906, posterior teeth. Other material examined.—OMNH 25386, 25907 (	8	19-Turonian	20-Coniacian		Smoky Hollow Member of Straight Cliffs Formation		Lithology not reported	terrestrial	Smoky Hollow Member, UMNH VP Loc. 97, Kane County, Utah			United States of America	North America	1.74216	Nydam, Eaton & Sankey (2007)
Squamata		NO_FAMILY_SPECIFIED	Gueragama sulamericana	CP.V 2187	CP.V 2188	2	19-Turonian	22-Campanian		Goio-Erê Formation, Caiuá Group, Bauru Basin		eolian sandstone	terrestrial: eolian	Cruzeiro do Oeste, Paraná State			Brazil	South America	6.62021	Simões et al. (2015)
Squamata		NO_FAMILY_SPECIFIED	Vallecillosaurus donrobertoi	UANL-FCT-R27		1	19-Turonian	20-Coniacian		Agua Nueva Formation		finely bedded marly limestone	outer shelf marine	Vallecillo mosasauroid, Nuevo Léon			Mexico	North America	14.8664	Smith & Buchy (2008)
Squamata		Mosasauridae	Dallasaurus turneri	TMM 43209-1, a fragmentary disarticulated skull and significant portions of a postcranial skeleton	Referred specimen - DMNH 8121-8125, 8127-8141, 8143-8149, 8151-8157 and 8161-8180, a fragmentary disarticulated post- cranial skeleton	45	19-Turonian			Kamp Ranch Limestone Formation	Arcadia Park Shale	Limestone	Marine	Cedar Hill, TMM 43209	Dallas County	Texas	United States of America	North America	36.4692	Bell & Polcyn (2005)
Squamata		Mosasauridae	Romeosaurus sorbinii	NHMV-V7481		1	19-Turonian			Scaglia Rossa Veneta Formation		Limestone	pelagic sedimentation on a submerged plateau; open marine conditions	S. Anna di Alfaedo quarries		Verona	Italy	Europe	16.2602	Palci et al. (2013)
Squamata		Mosasauridae	Romeosaurus fumanensis	NHMV-64108, almost complete skull (including jaws, braincase, squamosals, pterygoids, ectopterygoids, and quadrates) and about half of the vertebral column mostly exposed in ventral view on a limestone slab	MPPS-42224, MPPS-45301, and MPPS-45299	4	19-Turonian			Scaglia Rossa Veneta Formation		Limestone	pelagic sedimentation on a submerged plateau; open marine conditions	S. Anna di Alfaedo quarries		Verona	Italy	Europe	52.7294	Palci et al. (2013)
Squamata		Mosasauridae	Russellosaurus coheni	Nearly complete, disarticulated skull, SMU73056		1	19-Turonian			Kamp Ranch Limestone Formation	Arcadia Park Shale	Limestone	Marine	Cedar Hill, TMM 43209	Dallas County	Texas	United States of America	North America	52.4971	Polcyn & Bell (2005)
Squamata		Mosasauridae	Angolasaurus bocagei	MGUAN-PA 001, Partial skull, MGUAN- PA 063, MGUAN-PA 065, articulated skull, partial postcrania, and nearly complete forelimbs.		3	19-Turonian			Itombe Formation	Tadi Beds	lithology not reported	coastal/nearshore marine	Iembe, Tadi		Bengo	Angola	Africa	55.2846	Antunes (1964)	Mateus et al. (2012)
Squamata		Mosasauridae	Amphekepubis johnsoni	TYPE Univ. of Missouri no. 509VP. Type specimen includes pelvic arch and portion of hind limb, and nine postsacral vertebrae.		1	20-Coniacian			San Felipe Formation		lithified, concretionary claystone	Marine	East of Monterey		Nuevo Leon	Mexico	North America	8.47851	Russell (1967)	Mehl (1930)
Squamata		Iguanidae	Cnephasaurus locustivorus	UALVP 29921		2	21-Santonian	22-Campanian		Milk River Formation		interbedded sanstone/shale	terrestrial	Verdigris Coulee (UA-MR-6), Alberta			Canada	North America	5.57491	Gao & Fox (1996)
Squamata		Scincidae	Penemabuya antecessor	UALVP 29789	Need reference	4	21-Santonian	22-Campanian		Milk River Formation		interbedded sanstone/shale	terrestrial	Verdigris Coulee (UA-MR-6), Alberta			Canada	North America	6.38792	Gao & Fox (1996)
Squamata		Scincidae	Aocnodromeus corrugatus	UALVP 29905	Need reference	2	21-Santonian	22-Campanian		Milk River Formation		interbedded sanstone/shale	terrestrial	Verdigris Coulee (UA-MR-6), Alberta			Canada	North America	6.38792	Gao & Fox (1996)
Squamata		Teiidae	Sphenosiagon simplex	UALVP 29742	Need reference	6	22-Campanian			Dinosaur Park Formation		lithology not reported	terrestrial	Irvine microvertebrate site, Alberta			Canada	North America	7.43322	Gao & Fox (1991)
Squamata		Polyglyphanodontidae	Distortodon rhomboideus	MTM PAL2012.31.1	MTM PAL2012.32.1. and MTM PAL2012.33.1.	3	21-Santonian			Csehbánya Formation		breccia composed of gray sand, siltstone, clay clasts, pebbles, and plant debris	fluvial channel	Iharkút mine, Bakony mountains, Veszprém			Hungary	Europe	9.98839	Makádi (2013a)
Squamata		Chamopsiidae	Pelsochamops infrequens	MTM 2006.106.1	MTM PAL 2013.24.1. and PAL 2013.25.1.	3	21-Santonian			Csehbánya Formation		breccia composed of gray sand, siltstone, clay clasts, pebbles, and plant debris	fluvial channel	Iharkút mine, Bakony mountains, Veszprém			Hungary	Europe	9.05923	Makádi (2013b)
Squamata		NO_FAMILY_SPECIFIED	Chromatogenys tiliquoides	MTM V2010.129.1.		1	21-Santonian			Csehbánya Formation		breccia composed of gray sand, siltstone, clay clasts, pebbles, and plant debris	fluvial channel	Iharkút mine, Bakony mountains, Veszprém			Hungary	Europe	7.54936	Makádi & Nydam (2015)
Squamata	Mosasauroidea	NO_FAMILY_SPECIFIED	Pannoniasaurus inexpectatus	MTM 2011.43.1.	Paratypes. MTM V.01.115., left quadrate; MTM 2007.31.1., fragmentary left quadrate. Referred specimens. 2 isolated premaxillae; 3 maxillae; 2 postorbitofrontals; 2 quadrates; 3 dentaries; 3 splenials; 3 angulars; coronoid; 2 surangulars; articular; 91 isolated teeth; 20 cervical, 40 dorsal, 4 sacral, and 18 caudal vertebrae; 34 vertebral fragments; 3 ribs; 2 humeral fragments; 4 ilia	239	21-Santonian			Csehbánya Formation		breccia composed of gray sand, siltstone, clay clasts, pebbles, and plant debris	fluvial channel	Iharkút mine, Bakony mountains, Veszprém			Hungary	Europe	31.475	Makádi et al. (2012)
Squamata		NO_FAMILY_SPECIFIED	Monocnemodon syphakos	UMNH VP 17384		1	21-Santonian	22-Campanian		John Henry Member, Straight Cliffs Formation		lithology not reported	terrestrial	UMNH locality VP 424, Bryce Canyon National Park, Garfield County, Utah			United States of America	North America	10.8014	Nydam (2013)
Squamata		NO_FAMILY_SPECIFIED	Dinilysia patagonica	MLP 26-410	MACN-RN 1013 (isolated skull, Figs. 1B, 3A), MACN-RN 1014 (isolated skull; Figs. IC, 3DG), MACN-RN 976 (articulated partial skeleton, Fig. 2A, with very complete skull, Fig. ID), MACN-RN 1015 (isolated skull; Fig. 1E), MACN-RN 1016 (29 vertebrae, possibly caudals), MACN-RN 1017 (45 dorsal vertebrae), MACN-RN 1018 (eight large, dorsal vertebrae), and MACN-RN 1021 (35 dorsal vertebrae), MPCA-PV 527…	47	21-Santonian			Bajo de la Carpa Formation (Neuquén Group)		poorly lithified, red sandstone	terrestrial	Boca del Sapo, Neuquén			Argentina	South America	60.8595	Caldwell & Albino (2003)
Squamata		Mosasauridae	Ectenosaurus clidastoides	TYPE. Formerly at Bayerische Staatssammlung fur Palaontologie but probably destroyed during the Second World War (personal communication, R. Dehm 1963), from " . . . Niobraraschichten der oberen Kreide von Logan County, Kansas . . ." (Merriam, 1894, p. 3) collected by C. H. Sternberg or G. Baur. Type specimen includes a posterior portion of the skull and several vertebrae.	Referred Specimens: YPM nos. 4671, *4672, **4673, *4674. FHM no. **7937. FHSM VP-401, complete skull and articulated anterior half of a skeleton. Associated with the skeletal and cartilaginous remains are 23 small slabs preserving fossilized integument.	7	21-Santonian			Niobrara Formation	lower Smoky Hill Chalk	Limestone/Chalk	Marine	7-8 miles northeast of Wakeeney	Trego County	Kansas	United States of America	North America	75.029	Russell (1967)	Lindgren, Everhartt & Caldwell (2011)
Squamata		Mosasauridae	Halisaurus sternbergi	UPI R 163 is a nearly complete skeleton with skull, about 2.60 m long, mounted on a painted plaster slab	Material examined (see also Table 1).Marginal teeth: A ̊ sen 58 teeth (RM PZ R1811-1819; 49 unnumbered, Lund University); Ignaberga two teeth (RM PZ R1457; one unnumbered, Lund Uni- versity). Premaxilla: Ignaberga one premaxilla (RM PZ R1773). Pterygoid: Ignaberga one pterygoid (RM PZ R1774). Dorsal ver- tebrae: Ignaberga one vertebra (RM PZ R1775); Ivo ̈ Klack two vertebrae (PMU R1253 and one u…	74	21-Santonian			Niobrara Formation	lower Smoky Hill Chalk	Limestone/Chalk	Marine	Bilby's Ranch, Beaver Creek	Logan County	Kansas	United States of America	North America	81.0685	Russell (1967)	Bardet & Pereda Suberbiola (2001)	Lindgren & Siverson (2005)
Squamata		Mosasauridae	Kourisodon puntledgensis	CDM 022. Incomplete skull and mandible, vertebral column and ribs, right humerus, left pectoral girdle, and front limb		1	21-Santonian			Pender Formation		siliciclastic sediments	Marine	Puntledge River Kourisodon Locality	Vancouver Island	British Columbia	Canada	North America	51.3357	Nicholls & Meckert (2002)
Squamata		Mosasauridae	Plesioplatecarpus planifrons	AMNH 1491, incomplete cranial and postcranial elements, consisting of frontal, right pterygoid, quadrates, parietal, left postorbitofrontal, left squamosal, left splenial, left angular, left surangular, left coronoid, basisphenoid-basioccipital, fifteen anterior vertebrae including atlas-axis, and other miscellaneous bone fragments	Referred Material, Locality, and Horizon—UALVP 24240 (Figs. 2, 3), articulated skull, lower jaws, atlas and axis; UALVP 40402 (Fig. 4), disarticulated skull and lower jaw bones with four anterior cervical vertebrae; YPM 40508 (Figs. 5, 6), disarticulated and fragmentary cranial and postcranial material including premaxilla, left maxilla, nearly complete frontal, right jugal, ectopterygoid(?), pte…	6	21-Santonian			Niobrara Formation	lower Smoky Hill Chalk	Limestone/Chalk	Marine	7 miles southeast of Castle Rock	Trego County	Kansas	United States of America	North America	63.6469	Konishi & Caldwell (2007)
Squamata		Mosasauridae	Selmasaurus johnsoni	FHSM VP-13910 includes a nearly complete, well-preserved skull, twenty-six vertebrae, and ribs		1	21-Santonian			Niobrara Formation	lower Smoky Hill Chalk	Limestone/Chalk	Marine	3 miles southwest of Castle Rock	Gove County	Kansas	United States of America	North America	59.4657	Polcyn & Everhart (2008)
Squamata		Mosasauridae	Selmasaurus russelli	GSATC 221, incomplete, disarticulated skull, left atlantal neural arch, atlas centrum, and neu- ral arch of a cervical vertebra		1	21-Santonian			Mooreville Chalk Formation	lower horizons	lithology not reported	Marine	Selmasaurus russeli type locality		Alabama	United States of America	North America	20.3252	Wright & Shannon (1988)
Squamata		Mosasauridae	Taniwhasaurus mikasaensis	MCM.M0009 (Figs. 2–5), partial articulated skull, preserved in three dimensions, missing anterior portion of snout, and skull and braincase elements posterior to the orbit.	Referred Material–All referred specimens were collectedfrom the Upper Yezo Group on Hokkaido (Fig. 1): MCM.A600(Figs. 6–7), disarticulated skull elements including a parietal, leftquadrate, left postorbitofrontal, jugal, ectopterygoid, coronoid,and possible left squamosal from the Haboro area, about 116 kmnorth of Mikasa City (upper Santonian-lower Campanian,Haborogawa Formation); MCM.M10, two la…	4	21-Santonian			Kashima Formation		concretionary sandstone	Shallow Offshore Marine	East bank of Kikumen Creek		Hokkaido	Japan	Asia	34.1463	Caldwell et al. (2008)
Squamata		Mosasauridae	Tylosaurus zangerli	P 27443, humerus and femur		1	21-Santonian			Selma Group		Limestone	Marine	Moore Brothers Farm	Dallas County	Alabama	United States of America	North America	1.97445	Russell (1970)
Squamata		Madtsoiidae	Alamitophis elongatus	MACN-RN 38	MACN-RN 39 and M LP 88- 111 -31-1	3	22-Campanian			Allen Formation		poorly lithified, fine-grained, yellow sandstone and siltstone	fluvial channel	Cerro Tortuga, Bajo Trapalcó, Rio Negro			Argentina	South America	5.6338	Albino (1994)
Squamata		Polyglyphanodontidae	Adamisaurus magnidentatus	Z.PaLNo.MgR-II/80	Z.PaLNo.MgR-II/49	2	22-Campanian	23-Maastrichtian		Djadokhta Formation		poorly lithified, concretionary, brown, red, calcareous sandstone	terestrial/eolian	Bayn Dzak, site 2 [PMPE], Omnogov			Mongolia	Asia	38.2114	Sulimski (1972)	Gao & Norell (2000)
Squamata		NO_FAMILY_SPECIFIED	Aiolosaurus oriens	IGM 3/171 (MAE 283/93-108)		1	22-Campanian			Djadokhta Formation		poorly lithified, concretionary, brown, red, calcareous sandstone	terestrial/eolian	First Strike, Ukhaa Tolgod, Omnogov			Mongolia	Asia	32.0557	Gao & Norell (2000)
Squamata		Madtsoiidae	Alamitophis argentinus	MACN-RN 27	MACN-RN 28, 29, 30, 31	5	22-Campanian	23-Maastrichtian		Los Alamitos Formation (middle member)		sandstone/siltstone	Fluvial channel	northeast of Los Alamitos, Arroyo Verde, dpt. Valcheta, Rio Negro			Argentina	South America	4.78873	Albino (1986)
Squamata		NO_FAMILY_SPECIFIED	Anchaurosaurus gilmorei	IVPP V10028		1	22-Campanian	23-Maastrichtian		Djadokhta Formation		poorly lithified, concretionary, brown, red, calcareous sandstone	terestrial/eolian	North Canyon area, (Bayan Mandahu) [SCDP surface collections], Nei Mongol			China	Asia	72.2416	Gao & Hou (1995)
Squamata		NO_FAMILY_SPECIFIED	Apsgnathus triptodon	TMM 43057-264	Paratypes—TMM 43057-275, fragment of left dentary; TMM 43057-270, jaw fragment; TMM 43057-402, jaw fragment. Referred Specimen—OMNH25347	5	22-Campanian	23-Maastrichtian		Aguja Formation		shale/siltstone conglomerate	estuarine/marsh	OMNH V58; TMM 43057 (Terlingua), Brewster County, Texas			United States of America	North America	9.7561	Nydam, Rowe & Cifelli (2013)
Squamata		NO_FAMILY_SPECIFIED	Araeosaurus gracilis	Geological Museum of the University of Vienna, unnumbered specimen (not figured, but described)		1	22-Campanian	23-Maastrichtian		Grünbach Formation		coal/sandstone	estuarine/marsh	Muthmannsdorf, Niederosterreich			Austria	Europe	4.64576	Seeley (1881)
Squamata		NO_FAMILY_SPECIFIED	Asprosaurus bibongriensis	KDRC-BB4		1	22-Campanian			Seonso Conglomerate		thick purple sandy mudstone layer between a lower cross-laminated coarse grained sandstone horizon and an upper horizon consisting channel lag gravels	Fluvial floodplain	Site 1, southern coast of Seonso Village, Bibong-ri, Boseong County, Chollanam-do Province,			South Korea	Asia	20.9059	Park, Evans & Huh (2015)
Squamata		NO_FAMILY_SPECIFIED	Australophis anilioides	MML-PV181	MML-PV182e190. 9 precloacal vertebrae.	2	22-Campanian	23-Maastrichtian		Allen Formation (Lower Member)		poorly lithified, fine-grained, yellow sandstone and siltstone	fluvial channel	Cerro Tortuga, Bajo Trapalcó, Rio Negro			Argentina	South America	5.6338	Gómez, Báez & Rougier (2008)
Squamata		Anguidae	Bainguis parvus	ZPAL MgR-IVl46	IVPP V10080	2	22-Campanian	23-Maastrichtian		Djadokhta Formation		poorly lithified, concretionary, brown, red, calcareous sandstone	terestrial/eolian	Bayn Dzak [PMPE], Omnogov			Mongolia	Asia	49.5935	Borsuk-Bialynicka (1984)	Gao & Hou (1996)
Squamata		NO_FAMILY_SPECIFIED	Barungoia vasta	PIN 4487/2		1	22-Campanian	23-Maastrichtian		Baruungoyot Formation		Lithology not reported	terrestrial	Khulsan (PIN coll. 4487) [SMPE], Omnogov			Mongolia	Asia	52.381	Alifanov (1993)
Squamata		NO_FAMILY_SPECIFIED	Brasiliguana prudentis	MN 7230-V,		1	22-Campanian	23-Maastrichtian		Adamantina Formation		sandstone	fluvial channel	Presidente Prudente, squamate, São Paulo State,			Brazil	South America	5.57491	Nava & Martinelli (2011)
Squamata		NO_FAMILY_SPECIFIED	Carusia intermedia	ZPAL MgR-III/34	REFERRED SPECIMENS: IGM 3/16–3/23 (MAE 95-5, 95-52, 94-38, 40/93-90, 94-26, 96-9, 96-122, 96-191), all nearly complete skulls with mandibles; IGM 3/24–3/47 (MAE 35/93-167, 115/93-93, 241/93-130, 104/93-158, 33/93-167, 470/93-134, 92/93-104, 231/93-99, 414/93-111, 311/93-127, 36/ 93-129, 314/93-127, 37/93-129, 94-27, 94- 49-1, 94-101, 95-72, 96-17, 96-40, 96-50, 96-52, 96-65, 96-109, 96-196), all …	38	22-Campanian	23-Maastrichtian		Baruungoyot Formation		sandstone and red, white, carbonaceous conglomerate	terestrial/eolian	Khermin Tsav, northern slope [RMPE], Omongov			Mongolia	Asia	67.0151	Gao & Norell (1998)	Gao & Norell (2000)
Squamata		Xantusiidae	Catactegenys solaster	TMM 43057-286	Paratypes—TMM 43057-287, partial right maxilla; TMM 43057-288, partial left spleniodentary; TMM 43057-393, partial left spleniodentary. Referred Specimens—OMNH 30874, partial left spleniodentary; OMNH 30884, partial spleniodentary; TMM 43057-404, two isolated, unassociated teeth.	7	22-Campanian	23-Maastrichtian		Aguja Formation		shale/siltstone conglomerate	estuarine/marsh	OMNH V58; TMM 43057 (Terlingua), Brewster County, Texas			United States of America	North America	9.05923	Nydam, Rowe & Cifelli (2013)
Squamata		Varanidae	Cherminotus longifrons	ZPAL MgR-Ill/59.	ZPAL MgR-III/67	2	22-Campanian	23-Maastrichtian		Baruungoyot Formation		poorly lithified, tabular, concretionary, red, silty, calcareous sandstone	terestrial/eolian	Khermeen Tsav II, Middle Red Beds [PMPE], Omnogov			Mongolia	Asia	62.4855	Borsuk-Bialynicka (1984)	Gao & Norell (2000)
Squamata		Polyglyphanodontidae	Cherminsaurus kozlowskii	ZPAL MgR-IIIj24	IGM 3/136 (MAE 256/92-23), incomplete skull with mandibles and partial postcranial skeleton; IGM 3/137 (MAE 267/92-35), partial skull;	3	22-Campanian	23-Maastrichtian		Baruungoyot Formation		poorly lithified, tabular, concretionary, red, silty, calcareous sandstone	terestrial/eolian	Khermeen Tsav, Red Beds (PIN coll. 3142) [SMPE], Omnogov			Mongolia	Asia	54.3554	Sulimski (1975)	Gao & Norell (2000)
Squamata		Teiidae	Conicodontosaurus djadochtaensis	AMNH 6519	See below	4	22-Campanian	23-Maastrichtian		Bayn Dzak Member (Djadokhta Formation)		poorly lithified, concretionary, brown, red, calcareous sandstone	terestrial/eolian	Shabarakh Usu (AMNH loc. 12049) (Flaming Cliffs), Omnogov			Mongolia	Asia	59.8142	Gilmore (1943)
Squamata		NO_FAMILY_SPECIFIED	Coniophis dabiebus	Vb-673	(Vb-674 to Vb-679	7	22-Campanian	23-Maastrichtian		Wadi Abu Hashim Member (Wadi Milk Formation)		very fine-grained sandstone, siltstone, and claystone showing such sedimentary features as horizontal- or ripple lamination, calcretes and mottling	lacustrine	Wadi Abu Hashim			Sudan	Africa	4.78873	Rage & Werner (1999)
Squamata		NO_FAMILY_SPECIFIED	Ctenomastax parva	IGM 3/61 (MAE 89/93-70)	IGM 3/62 (MAE 131)	2	22-Campanian			Djadokhta Formation		red sandstone	fluvial channel	Zos, Ukhaa Tolgod (AMNH), Omnogov			Mongolia	Asia	54.2393	Gao & Norell (2000)
Squamata		Polyglyphanodontidae	Darchansaurus estesi	ZPal MgR-III/6	ZPAL MgR-III/12	2	22-Campanian	23-Maastrichtian		Baruungoyot Formation		poorly lithified, tabular, concretionary, red, silty, calcareous sandstone	terestrial/eolian	Khermeen Tsav, Red Beds (PIN coll. 3142) [SMPE], Omnogov			Mongolia	Asia	63.7631	Sulimski (1975)
Squamata		Phrynosomatidae	Desertiguana gobiensis	PIN, no. 4487/9		1	22-Campanian			Baruungoyot Formation		sandstone and pebbly, conglomeratic sandstone	terestrial/eolian	Khulsan (general) [PMPE], Omnogov			Mongolia	Asia	10.8014	Alifanov (2013)
Squamata		Polyglyphanodontidae	Dicothodon bajaensis	IGM 6965 (formerly LACM 58008),	Paratypes, IGM 6963 (formerly LACM 57869), jaw fragment with two teeth; IGM 6964 (formerly LACM 57877), isolated posterior tooth; IGM 6966 (formerly LACM 58011), isolated posterior tooth.	4	22-Campanian	23-Maastrichtian		"El Gallo" Formation		Lithology not reported	terrestrial	El Rosario, Baja California			Mexico	North America	6.38792	Nydam (1999)	Nydam, Eaton & Sankey (2007)
Squamata		NO_FAMILY_SPECIFIED	Dzhadochtosaurus giganteus	PIN 3143/103, a skull (skull with broken palate), Need Reference		1	22-Campanian	23-Maastrichtian		Djadokhta Formation		Lithology not reported	terrestrial	Tugrikiyn-Shire [SMPE] (PIN coll. 3143), Omnogov			Mongolia	Asia	57.0267	Alifanov (1993)
Squamata		NO_FAMILY_SPECIFIED	Eoxanta lacertifrons	ZPAL MgR-III/37	ZPAL MgR-111138	3	22-Campanian	23-Maastrichtian		Baruungoyot Formation		poorly lithified, tabular, concretionary, red, silty, calcareous sandstone	terestrial/eolian	Khermeen Tsav I, Red Beds [PMPE], Omnogov			Mongolia	Asia	52.7294	Borsuk-Bialynicka (1988)	Gao & Norell (2000)
Squamata		Polyglyphanodontidae	Erdenetesaurus robinsonae	ZPal MgR-III/19	ZPAL MgR-III/22	2	22-Campanian	23-Maastrichtian		Baruungoyot Formation		poorly lithified, tabular, concretionary, red, silty, calcareous sandstone	terestrial/eolian	Khermeen Tsav II, Middle Red Beds [PMPE], Omnogov			Mongolia	Asia	57.0267	Sulimski (1975)	Gao & Norell (2000)
Squamata	"Monstersauria"		Estesia mongoliensis	IGM 3/14		4	22-Campanian	23-Maastrichtian		Baruungoyot Formation		sandstone	terestrial/eolian	Lizard Hill, Khulsan [AMNH] , Omnogov			Mongolia	Asia	71.3124	Norell et al. (1992)	Norell & Gao (1997)	Gao & Norell (2000)	Yi & Norell (2013)
Squamata		Teiidae	Gerontoseps irvinensis	UALVP 29754, a mandible (anterior part of a right mandible having three complete and ten broken teeth)		1	22-Campanian	23-Maastrichtian		Dinosaur Park Formation		Lithology not reported	terrestrial	Irvine microvertebrate site, Alberta			Canada	North America	6.38792	Gao & Fox (1991)
Squamata		Polyglyphanodontidae	Gilmoreteius chulsanensis	ZPal MgR-I/14	Material. - All specimens come from the Baron Goyot Formation. Southern Monadnocks, Nemegt: ZPAL MgR-21 - Skull complete, sculptured and with almost entire postcranial skeleton preserved. The distal part of the tail, some ribs and some limb elements missing. Khulsan: ZPAL MgR-I/2S - Skull large, almost complete with the postcranial skeleton. Shoulder and pelvic girdles incomplete. ZPAL MgR-I/1S -…	17	22-Campanian			Baruungoyot Formation		sandstone and pebbly, conglomeratic sandstone	terestrial/eolian	Khulsan (general) [PMPE], Omnogov			Mongolia	Asia	86.9919	Sulimski (1975)	Langer (1998)	Gao & Norell (2000)
Squamata		Polyglyphanodontidae	Gilmoreteius ferrugenous	AMNH 6520	ZPAL MgR-IIJ59	2	22-Campanian	23-Maastrichtian		Bayn Dzak Member (Djadokhta Formation)		poorly lithified, concretionary, brown, red, calcareous sandstone	terestrial/eolian	Shabarakh Usu (AMNH loc. 12049) (Flaming Cliffs), Omnogov			Mongolia	Asia	30.7782	Gilmore (1943)	Sulimski (1975)	Gao & Norell (2000)
Squamata		Polyglyphanodontidae	Gilmoreteius gilmorei	ZPAL MgR-II1/1S	Material. -ZPAL MgR-l/19-Anterior part of a skull with .premaxilla, palate and part of the occipital regions preserved. Lower jaws fragmentary. It is not certain whether this specimen comes from the locality of Nemegt, Barun Goyot Formation or from the locality of Khermeen Tsav I, Khermeen Tsav formation. Khermeen Tsav formation, locality Khermeen Tsav I: ZPAL MgR-Ill/I? - Skull with lower jaws l…	14	22-Campanian	23-Maastrichtian		Baruungoyot Formation		poorly lithified, tabular, concretionary, red, silty, calcareous sandstone	terestrial/eolian	Khermeen Tsav I, Red Beds [PMPE], Omnogov			Mongolia	Asia	57.3751	Sulimski (1975)	Langer (1998)	Gao & Norell (2000)
Squamata		Teiidae	Glyptogenys ornata	UALVP 29735		1	22-Campanian	23-Maastrichtian		Dinosaur Park Formation		Lithology not reported	terrestrial	Irvine microvertebrate site, Alberta			Canada	North America	6.62021	Gao & Fox (1991)
Squamata		NO_FAMILY_SPECIFIED	Gobekko cretacicus	ZPAL MgR-II/4	Material.-ZPAL MgR-1114. Skull with mandibles. Posterior part of .the left mandible missing, pterygods and quadrates strongly damaged. ZPAL MgR-11/43. Fragmentary skull with mandibles. Parietals, braincase and all parts of skull and mandible adjacent to them missing. ZPAL MgR-IV47. Damaged snout with frontals and fragmentary mandible.	4	22-Campanian	23-Maastrichtian		Djadokhta Formation		poorly lithified, concretionary, brown, red, calcareous sandstone	terestrial/eolian	Bayn Dzak, site 2 [PMPE], Omnogov			Mongolia	Asia	44.8316	Borsuk-Bialynicka (1990)
Squamata		NO_FAMILY_SPECIFIED	Gobiderma pulchra	ZPAL MgR-III/64	ZPAL MgR-III/65, 66 coming from Khermeen Tsav II and one ZPAL MgR-I/54 from Khulsan; REFERRED SPECIMENS: Udan Sayr—IGM 3/ 55 (MAE 96-162), nearly complete skull with mandibles from Udan Sayr; Ukhaa Tolgod— IGM 3/56–3/58 (MAE 68/93-45, 220/ 93-248, and 95-29), all incomplete skulls with mandibles; Khermeen Tsav—IGM 3/59 (MAE 254/92-33), partial skull with postcranial skeleton; Khulsan—IGM 3/60 (MA…	10	22-Campanian	23-Maastrichtian		Baruungoyot Formation		poorly lithified, tabular, concretionary, red, silty, calcareous sandstone	terestrial/eolian	Khermeen Tsav II, Middle Red Beds [PMPE], Omnogov			Mongolia	Asia	67.2474	Borsuk-Bialynicka (1984)	Gao & Norell (2000)
Squamata		Polyglyphanodontidae	Gobinatus arenosus	PIN No. 3142/308	REFERRED SPECIMENS: Khulsan—IGM 3/ 126 (MAE 61-91), nearly complete skull with mandibles; IGM 3/127 (MAE 212/92- 67), incomplete skull with partial right mandible. Ukhaa Tolgod—IGM 3/128 (MAE 268/93-65), incomplete skull with mandibles.	4	22-Campanian			Baruungoyot Formation		poorly lithified, tabular, concretionary, red, silty, calcareous sandstone	terestrial/eolian	Khermeen Tsav, Red Beds (PIN coll. 3142) [SMPE], Omnogov			Mongolia	Asia	65.5052	Gao & Norell (2000)	Alifanov (1993)
Squamata		NO_FAMILY_SPECIFIED	Gurvansaurus canaliculatus	PIN 4487.3, Reference Needed		1	22-Campanian	23-Maastrichtian		Baruungoyot Formation		Lithology not reported	terrestrial	Khulsan (PIN coll. 4487) [SMPE]			Mongolia	Asia	13.4727	Alifanov (1993)
Squamata		NO_FAMILY_SPECIFIED	Gurvansaurus potissimus	PIN 3143/104, Reference Needed		1	22-Campanian	23-Maastrichtian		Djadokhta Formation		Lithology not reported	terrestrial	Tugrikiyn-Shire [SMPE] (PIN coll. 3143), Omnogov			Mongolia	Asia	27.9907	Alifanov (1993)	Alifanov (2000)
Squamata		Madtsoiidae	Herensugea caristiorum	MCNA 5387	MCNA 5388-5403	17	22-Campanian	23-Maastrichtian		Vitoria Formation		hardground, conglomeratic sandstone and black siltstone	fluvial	Laño L1A, Castilla y Leon			Spain	Europe	4.78873	Rage (1996)
Squamata		NO_FAMILY_SPECIFIED	Hymenosaurus clarki	IGM 3/53 (MAE 154/93-40)		1	22-Campanian			Djadokhta Formation		Pale-orange sandstone	terestrial/eolian	Ukhaa Tolgod (AMNH), Omnogov			Mongolia	Asia	51.8002	Gao & Norell (2000)
Squamata		NO_FAMILY_SPECIFIED	Igua minuta	ZPAL MgR-1/60		1	22-Campanian			Baruungoyot Formation		sandstone and pebbly, conglomeratic sandstone	terestrial/eolian	Khulsan (general) [PMPE], Omnogov			Mongolia	Asia	40.5343	Borsuk-Bialynicka & Alifanov (1991)
Squamata		NO_FAMILY_SPECIFIED	Isodontosaurus gracilis	AMNH 6647	REFERRED SPECIMENS: Ukhaa Tolgod— IGM 3/84 (MAE 96-113), nearly complete skull with mandibles; IGM 3/85–3/89 (MAE 27/93-192, 42/93, 49/93-163, 161/93-40, and 94-16-1), all incomplete skulls with mandibles. Zos—IGM 3/90 (MAE 94-54), incomplete skull with mandibles. Tugrugeen Shireh— IGM 3/91 (MAE 261/92-123), nearly complete skull with partial postcranial skeleton; IGM 3/92 (MAE 23/93-28), partial…	12	22-Campanian	23-Maastrichtian		Bayn Dzak Member (Djadokhta Formation)		poorly lithified, concretionary, brown, red, calcareous sandstone	terestrial/eolian	Shabarakh Usu (AMNH loc. 12049) (Flaming Cliffs), Omnogov			Mongolia	Asia	56.9106	Gilmore (1943)	Gao & Norell (2000)
Squamata		NO_FAMILY_SPECIFIED	Kleskunsaurus grandeprairiensis	UALVP 50959		1	22-Campanian	23-Maastrichtian		Wapiti Formation		paleosol/pedogenic mudstone	terrestrial	Kleskun Hill Park, site A, Alberta			Canada	North America	15.6794	Nydam, Caldwell & Fanti (2010)
Squamata		Russellophiidae	Krebsophis thobanus	Vb-681	Referred material: 6 trunk vertebrae (Vb-682 to Vb-687).	7	22-Campanian	23-Maastrichtian		Wadi Abu Hashim Member (Wadi Milk Formation)		very fine-grained sandstone, siltstone, and claystone showing such sedimentary features as horizontal- or ripple lamination, calcretes and mottling	lacustrine	Wadi Abu Hashim			Sudan	Africa	4.78873	Rage & Werner (1999)
Squamata		Necrosauridae	Labrodioctes montanensis	ANSP 18664, Need Reference		2	22-Campanian	23-Maastrichtian		Judith River Formation		lithology not reported	terrestrial	Blackbird Ridge Quarry (BR), Montana			United States of America	North America	9.7561	Gao & Fox (1996)
Squamata		Chamopsiidae	Leptochamops thrinax	UALVP 29749, Need Reference		4	22-Campanian	23-Maastrichtian		Dinosaur Park Formation		Lithology not reported	terrestrial	Irvine microvertebrate site, Alberta			Canada	North America	6.38792	Gao & Fox (1991)
Squamata		NO_FAMILY_SPECIFIED	Magnuviator ovimonsensis	MOR 6627	MOR 7042	2	22-Campanian	23-Maastrichtian		Two Medicine Formation		carbonate nodules	terrestrial/?paleosol	Egg Mountain, Teton County, Montana			United States of America	North America	77.9326	DeMar et al. (2017)
Squamata		Madtsoiidae	Menarana laurasiae	MCNA 5337	MCNA 5378-5386	10	22-Campanian	23-Maastrichtian		Vitoria Formation		hardground, conglomeratic sandstone and black siltstone	fluvial	Laño Quarry, Castilla y Leon			Spain	Europe	4.78873	Rage (1996)
Squamata		Chamopsiidae	Meniscognathus molybrochoros	OMNH 23743		1	22-Campanian	23-Maastrichtian		Kaiparowits Formation		interbedded mudstone/sandstone	fluvial	The Blues (OMNH V61), Garfield County, Utah			United States of America	North America	6.38792	Nydam & Voci (2007)
Squamata		Priscagamidae	Mimeosaurus crassus	AMNH 6655	IVPP 10031; ZPAL MgR-III/73; IGM 3/74 (MAE 83/ 93-89), IGM 3/75 (MAE 63/93-153); both incomplete skulls with mandibles and both from Ukhaa Tolgod. IGM 3/76 (MAE 96- 105), incomplete skull with mandibles from the Zos Wash locality.	6	22-Campanian	23-Maastrichtian		Bayn Dzak Member (Djadokhta Formation)		poorly lithified, concretionary, brown, red, calcareous sandstone	terestrial/eolian	Shabarakh Usu (AMNH loc. 12049) (Flaming Cliffs), Omnogov			Mongolia	Asia	55.7491	Gilmore (1943)	Gao & Norell (2000)	Borsuk-Bialynicka & Moody (1984)	Gao & Hou (1995)
Squamata		NO_FAMILY_SPECIFIED	Myrmecodaptria microphagosa	IGM 3/95 (MAE 271/93-65)		1	22-Campanian			Djadokhta Formation		Pale-orange sandstone	terestrial/eolian	Ukhaa Tolgod (AMNH), Omnogov			Mongolia	Asia	52.9617	Gao & Norell (2000)
Squamata		Nigerophiidae	Nubianophis afaahus	Vb-1041	12 trunk vertebrae (Vb-1042 to Vb- 1053) and one caudal vertebra (Vb-1054)	14	22-Campanian	23-Maastrichtian		Wadi Abu Hashim Member (Wadi Milk Formation)		very fine-grained sandstone, siltstone, and claystone showing such sedimentary features as horizontal- or ripple lamination, calcretes and mottling	lacustrine	Wadi Abu Hashim			Sudan	Africa	5.6338	Rage & Werner (1999)
Squamata		Anguidae	Odaxosaurus priscus	UALVP 29896, Need reference		13	22-Campanian	23-Maastrichtian		Dinosaur Park Formation		Lithology not reported	terrestrial	Irvine microvertebrate site, Alberta			Canada	North America	9.7561	Gao & Fox (1996)
Squamata		Anguidae	Odaxosaurus roosevelti	OMNH 30748	Paratype OMNH 30747 (Fig. 16.16B–D). Tentative Referral OMNH 24182 (Fig. 16.16E).	3	22-Campanian	23-Maastrichtian		Kaiparowits Formation		lithology not reported	fluvial	OMNH V5 (14km northeast of Henrieville), Garfield County, Utah			United States of America	North America	9.7561	Nydam (2013)
Squamata		Scincidae	Orthrioscincus mixtus	UALVP 29747, Need reference		2	22-Campanian	23-Maastrichtian		Dinosaur Park Formation		Lithology not reported	terrestrial	Irvine microvertebrate site, Alberta			Canada	North America	6.38792	Gao & Fox (1996)
Squamata	Platynota	NO_FAMILY_SPECIFIED	Ovoo gurvel	IGM 3/767		1	22-Campanian			Djadokhta Formation		Pale-orange sandstone	terestrial/eolian	Little Ukhaa Tolgod (AMNH), Omnogov			Mongolia	Asia	28.6876	Norell, Gao & Conrad (2007)
Squamata		Contogeniidae	Palaeoscincosaurus pharkidodon	OMNH 33855	Paratypes—OMNH 23861, posterior part of left maxilla with two in situ teeth (Fig. 6G–I); OMNH 33873, anterior portion of left dentary (Fig. 6J–L). Referred Specimens—OMNH 20265, anterior portion of right dentary; OMNH 23762, incomplete left maxilla with three in situ teeth (Fig. 6F); OMNH 25935, bulk collection of seven isolated and unassociated teeth; OMNH 33856, fragment of posterior part of ri…	9	22-Campanian	23-Maastrichtian		Kaiparowits Formation		Lithology not reported	terrestrial	Kaiparowits Formation (Lower), OMNH V9, Kane County, Utah			United States of America	North America	9.7561	Nydam & Fitzpatrick (2009)	Nydam (2013)
Squamata		NO_FAMILY_SPECIFIED	Parameiva oculea	PIN 3142/310, Need Reference		1	22-Campanian			Baruungoyot Formation		poorly lithified, tabular, concretionary, red, silty, calcareous sandstone	terestrial/eolian	Khermeen Tsav, Red Beds (PIN coll. 3142) [SMPE], Omnogov			Mongolia	Asia	34.2625	Alifanov (1993)
Squamata		NO_FAMILY_SPECIFIED	Parasaniwa cynochoros	UMNH VP 21180		1	22-Campanian	23-Maastrichtian		Kaiparowits Formation		Lithology not reported	terrestrial	UMNH VP 1268 Kane County, Utah			United States of America	North America	5.57491	Nydam (2013)
Squamata		Paravaranidae	Paravaranus angustifrons	ZPAL MgR-I/67		1	22-Campanian			Baruungoyot Formation		sandstone and pebbly, conglomeratic sandstone	terestrial/eolian	Khulsan (general) [PMPE], Omnogov			Mongolia	Asia	56.3298	Borsuk-Bialynicka (1984)
Squamata		NO_FAMILY_SPECIFIED	Parmeosaurus scutatus	IGM 3/138 (MAE 95-30)	REFERRED SPECIMENS: IGM 3/139–3/142 (MAE 475/93-152, 96-27, 95-70, 94-16), all incomplete skull with mandibles; IGM 3/143 (MAE 93-53), fragmentary cranial and postcranial skeleton; IGM 3/144 (MAE 94-51), articulated vertebrae with body osteoderms. All the referred specimens are topotypic.	7	22-Campanian	23-Maastrichtian		Djadokhta Formation		Pale-orange sandstone	terestrial/eolian	Ukhaa Tolgod (AMNH), Omnogov			Mongolia	Asia	67.8281	Gao & Norell (2000)
Squamata		NO_FAMILY_SPECIFIED	Parviderma inexacta	ZPal MgR-I/43		1	22-Campanian			Baruungoyot Formation		sandstone and pebbly, conglomeratic sandstone	terestrial/eolian	Khulsan (general) [PMPE], Omnogov			Mongolia	Asia	32.0557	Borsuk-Bialynicka (1984)
Squamata		Chamopsiidae	Peneteius saueri	OMNH 20904	OMNH 21832, isolated tooth; OMNH 23524, isolated tooth; OMNH 23862, isolated tooth; UMNH VP 11651, isolated tooth; UMNH VP 11652, right maxilla fragment preserving one tooth; UMNH VP 11653, isolated tooth; UMNH VP 11654, right maxilla fragment preserving two teeth (distal tooth is UMNH VP 11651); UMNH VP 11655, isolated tooth; UMNH VP11658, isolated tooth.	10	22-Campanian	23-Maastrichtian		Kaiparowits Formation		Lithology not reported	terrestrial	Kaiparowits Formation (Lower), OMNH V6, Kane County Utah			United States of America	North America	5.57491	Nydam, Eaton & Sankey (2007)
Squamata		Priscagamidae	Phrynosomimus asper	PIN No. 3142/318	REFERRED SPECIMENS: IGM 3/81 (MAE 258/92-63), nearly complete skull with mandibles from Khulsan (Area of Wall); IGM 3/ 82 (MAE 96-31), IGM 3/83 (MAE 152/93- 40), both incomplete skulls with mandibles from Ukhaa Tolgod.	4	22-Campanian			Baruungoyot Formation		poorly lithified, tabular, concretionary, red, silty, calcareous sandstone	terestrial/eolian	Khermeen Tsav, Red Beds (PIN coll. 3142) [SMPE], Omnogov			Mongolia	Asia	67.3635	Gao & Norell (2000)
Squamata		Hoplocercidae	Pleurodontagama aenigmatodes	ZPAL MgR-III/35		1	22-Campanian	23-Maastrichtian		Baruungoyot Formation		poorly lithified, tabular, concretionary, red, silty, calcareous sandstone	terestrial/eolian	Khermeen Tsav I, Red Beds [PMPE], Omnogov			Mongolia	Asia	42.0441	Borsuk-Bialynicka & Moody (1984)
Squamata		NO_FAMILY_SPECIFIED	Polrussia mongoliensis	ZPAL MgR-I/119	REFERRED SPECIMEN: IGM 3/73 (MAE 219/92-45), partial skull with mandibles and cervical vertebrae; collected from Khulsan	2	22-Campanian			Baruungoyot Formation		sandstone and pebbly, conglomeratic sandstone	terestrial/eolian	Khulsan (general) [PMPE], Omnogov			Mongolia	Asia	43.3217	Borsuk-Bialynicka & Alifanov (1991)	Gao & Norell (2000)
Squamata		Dolichosauridae	Primitivus manduriensis	MPUR NS 161		1	22-Campanian	23-Maastrichtian		‘Calcari di Melissano'		Limestone	marine	Cava, near Castello, Puglia			Italy	Europe	46.1092	Paparella et al. (2018)
Squamata		Priscagamidae	Priscagama gobiensis	ZPAL MgR-III/32	ZPAL MgR/III-31. Damaged skull lacks anterior part of snout and most of skull roof. Preserved parts include brain case, damaged right mandible and right epipterygoid with missing dorsal process. ZPAL MgR/III-72. Damaged skull of a small specimen with both mandibles and several cervical vertebrae. Teeth preserved but not accessible for study. ZPAL MgR/III-33. Juvenile skull with left mandible inta…	10	22-Campanian	23-Maastrichtian		Baruungoyot Formation		poorly lithified, tabular, concretionary, red, silty, calcareous sandstone	terestrial/eolian	Khermeen Tsav I, Red Beds [PMPE], Omnogov			Mongolia	Asia	56.9106	Borsuk-Bialynicka & Moody (1984)	Gao & Norell (2000)	Gao & Hou (1995)	Gao & Hou (1996)
Squamata		NO_FAMILY_SPECIFIED	Prodenteia ministra	PIN 3142/324, Need Reference		1	22-Campanian			Baruungoyot Formation		poorly lithified, tabular, concretionary, red, silty, calcareous sandstone	terestrial/eolian	Khermeen Tsav, Red Beds (PIN coll. 3142) [SMPE], Omnogov			Mongolia	Asia	30.3136	Alifanov (1993)
Squamata		Necrosauridae	Proplatynotia longirostrata	ZPAL MgR-I/68		1	22-Campanian			Baruungoyot Formation		sandstone and pebbly, conglomeratic sandstone	terestrial/eolian	Khulsan (general) [PMPE], Omnogov			Mongolia	Asia	49.0128	Borsuk-Bialynicka (1984)
Squamata		Chamopsiidae	Prototeius stageri	NJSM 1566	Referred Specimens-(all NJSM) 15125, 15655, 14205, 15428, 15298, 15857, 15851, 15263, 15865 (dentaries); 15252, 15130, 15671, 15672, 15253, 15131, 15028, 15854, 15866 (maxillae); 15423, 15251, 15848, 15853 (premaxillae); 15129,15821,15822, 15823, 15863 (parietals); 15436 (frontal); 15820 (rt. ectopterygoid); 15827 (1. pterygoid); 15426, 15868 (articulars); 15829 (rt. retroarticular); 15654 (1. po…	44	22-Campanian	23-Maastrichtian		Marshalltown Formation		unlithified, pebbly, sideritic, intraclastic sandstone	estuarine/bay	Ellisdale Site, Monmouth County, New Jersey			United States of America	North America	39.9535	Denton & O'Neill (1995)
Squamata		Piramicephalosauridae	Pyramicephalosaurus cherminicus	PIN No. 3142/307	REFERRED SPECIMENS: IGM 3/130 (MAE 91-30), incomplete skull with mandibles; IGM 3/131 (MAE 70/244), incomplete right maxilla with well-preserved teeth; both specimens from Khulsan, Barun Goyot Formation	3	22-Campanian	23-Maastrichtian		Baruungoyot Formation		sandstone and red, white, carbonaceous conglomerate	terestrial/eolian	Khermin Tsav, northern slope [RMPE], Omongov			Mongolia	Asia	45.18	Alifanov (1988)	Gao & Norell (2000)
Squamata		Temujiniidae	Saichangurvel davidsoni	IGM 3/858		1	22-Campanian			Djadokhta Formation		Pale-orange sandstone	terestrial/eolian	Ukhaa Tolgod (AMNH), Omnogov			Mongolia	Asia	79.5587	Conrad & Norell (2007)
Squamata		Varanidae	Saniwides mongoliensis	ZPal MgR-I/72		1	22-Campanian			Baruungoyot Formation		sandstone and pebbly, conglomeratic sandstone	terestrial/eolian	Khulsan (general) [PMPE], Omnogov			Mongolia	Asia	59.0012	Borsuk-Bialynicka (1984)
Squamata		Carusiidae	Shinisauroides latipalatum	ZPAL MgR-I/58	ZPAL MgR-I/56. Snout part of a skull from Khulsan with frontal s, anterio r part of parietal and fragmentary po stfrontal. No palate. ZPAL MgR-I/59. Snout part of a sk ull from Nemegt with both precoronoid parts of mandibles. Only the anterior part of t he palate is preserved. ZPAL MgR-I/55. Strongly crashed an ter ior part of the skull and mandibles from Khul san. Pr eserved a re di slocated par…	5	22-Campanian			Baruungoyot Formation		red sandstone and yellow sandstone	terestrial/eolian	Nemegt locality (Barun Goyot site), Omnogov			Mongolia	Asia	47.9675	Borsuk-Bialynicka (1984)
Squamata		Slavoiidae	Slavoia darevskii	ZPAL MgR-I/8	ZPAL MgR-I/9skulI with postcranial skeleton; ZPAL MgR-I/1O- skulI; ZPAL MgR-I/! I - skulI; ZPAL MgR-I/93 - skulI; ZPAL MgR-I/94 - skulI with anterior cervicals; ZPAL MgR-I/95 - skulI; ZPAL MgR-I/96 - skulI; ZPAL MgR-I/97skulI; ZPAL MgR-I/98 -skulI; ZPAL MgR-I/99 - skulI with anterior part of vertebral column; ZPAL MgR-I/IOOskulI; ZPAL MgR-I/101 - skulI ZPAL MgR-I/102 - skull; ZPAL MgR-I/103 - sku…	45	21-Santonian	23-Maastrichtian		Baruungoyot Formation		sandstone and pebbly, conglomeratic sandstone	terestrial/eolian	Khulsan (general) [PMPE], Omnogov			Mongolia	Asia	73.9837	Sulimski (1984)	Gao & Norell (2000)
Squamata		Polyglyphanodontidae	Sineoamphisbaena hexatabularis	IVPP 10593		1	22-Campanian	23-Maastrichtian		Djadokhta Formation		Red sandstone	terestrial/eolian	North Canyon area, (Bayan Mandahu) [SCDP surface collections], Inner Mongolia			China	Asia	61.7886	Wu et al. (1993)	Kearney (2003)
Squamata		Chamopsiidae	Socognathus unicuspis	UALVP 29739		10	22-Campanian	23-Maastrichtian		Dinosaur Park Formation		Lithology not reported	terrestrial	Railway Grade, Alberta			Canada	North America	13.5889	Gao & Fox (1991)	Gao & Fox (1996)	Nydam, Caldwell & Fanti (2010)
Squamata		Polyglyphanodontidae	Tchingisaurus multivagus	PIN No. 3142/309	IGM 3/129 (MAE 95-92), incomplete skull articulated with mandibles from Ukhaa Tolgod (Camel Humps sublocality).	2	22-Campanian			Baruungoyot Formation		poorly lithified, tabular, concretionary, red, silty, calcareous sandstone	terestrial/eolian	Khermeen Tsav, Red Beds (PIN coll. 3142) [SMPE], Omnogov			Mongolia	Asia	39.0244	Alifanov (1993)	Gao & Norell (2000)
Squamata		Varanidae	Telmasaurus grangeri	AMNH 6645		1	22-Campanian	23-Maastrichtian		Bayn Dzak Member (Djadokhta Formation)		poorly lithified, concretionary, brown, red, calcareous sandstone	terestrial/eolian	Shabarakh Usu (AMNH loc. 12049) (Flaming Cliffs), Omnogov			Mongolia	Asia	32.1719	Gilmore (1943)	Borsuk-Bialynicka (1984)
Squamata		Temujiniidae	Temujinia ellisoni	IGM 3/63 (MAE 121/93-93)	REFERRED SPECIMENS: IGM 3/64–3/69 (MAE 145/94-40, 75/93-89, 235/93-130, 319/93-147, 39/93-90, MAE 94-37), all topotypic incomplete skulls with mandibles (see discussion below); IGM 3/70 (MAE 19/ 93-6), fragmentary skull with mandibles from Tugrugeen Shireh (Tugrikin-Shireh).	8	22-Campanian	23-Maastrichtian		Djadokhta Formation		Pale-orange sandstone	terestrial/eolian	Ukhaa Tolgod (AMNH), Omnogov			Mongolia	Asia	54.9361	Gao & Norell (2000)
Squamata		Chamopsiidae	Tripennaculus eatoni	OMNH 23416	OMNH 63128	2	22-Campanian	23-Maastrichtian		Kaiparowits Formation		Lithology not reported	terrestrial	Kaiparowits Formation (Lower), OMNH V6, Kane County Utah			United States of America	North America	6.38792	Nydam & Voci (2007)
Squamata		Iguanidae	Xihaina aquilonia	IVPP V10030		1	22-Campanian	23-Maastrichtian		Djadokhta Formation		fine-grained sandstone and mudstone	terestrial/eolian	SCDP surface collections, Bayan Mandahu/near Bayan Mandahu, Inner Mongolia			China	Asia	32.8688	Gao & Hou (1995)	Gao & Hou (1996)
Squamata		NO_FAMILY_SPECIFIED	Zapsosaurus sceliphros	IGM 3/71 (MAE 255/92-10)	REFERRED SPECIMEN: IGM 3/72 (MAE 20/ 93-15), left upper and lower jaws (topotypic).	2	22-Campanian	23-Maastrichtian		Tugrugyin Member (Djadokhta Formation)		coarse-grained, red sandstone	terestrial/eolian	Tögrögiin Shiree [AMNH], Omnogov			Mongolia	Asia	55.5168	Gao & Norell (2000)
Squamata		Mosasauridae	Eonatator coellensis	RC090805 (nuevo número de catálogo: IGM p881237), Cráneo y esqueleto casi completo, sin el extremo posterior de la cola.		1	22-Campanian			Nivel de Lutitas y Arenas Formation		Sandstone	Marine	Coello			Colombia	South America	88.6179	Páramo-Fonseca (2013)
Squamata		Mosasauridae	Globidens alabamensis	USNM 6527, a maxilla, frontal, postorbitofrontal, basisphenoid, splenial and one vertebra	REFERRED SPECIMENS: ?USNM no. 4993; SDSM no. 4612.	3	21-Santonian			Mooreville Chalk Formation	Arcola Limestone Member	Chalk	Shallow Offshore Marine	Bogue Chitto prairies	Perry County	Alabama	United States of America	North America	11.9628	Gilmore (1912)	Russell (1967)
Squamata		Mosasauridae	Globidens dakotensis	FMNH PR 846; skull lacking mandibles and ectopterygoids, cervical vertebrae one through seven, dorsal vertebrae one through four.	Referred specimens. - SMUSMP 62102-62105, isolated teeth (Thurmond, 1969b); USNM 4993, coronoid, articular and axis vertebra (Russell, 1967); SDSM 4612, splenial and posterior end of dentary (Russell, 1967); isolated tooth (Dollo, 1924).	8	22-Campanian			Pierre Shale Formation	Sharon Springs Member	shale	marine	East of Wind Cave National Park; Globidens dakotensis type locality	Custer County	South Dakota	United States of America	North America	63.7631	Russell (1975)
Squamata		Mosasauridae	Globidens schurmanni	SDSM 74764, partial anterior skeleton, including cranium, jaws, cervical and trunk vertebrae partially articulated, pectoral girdles, partial anterior paddle, isolated humerus and ulna, and isolated caudal vertebrae.		1	22-Campanian			Pierre Shale Formation	DeGray Member	shale	Marine	Big Bend of the Missouri	Buffalo County	South Dakota	United States of America	North America	56.2137	Martin (2007a)
Squamata		Mosasauridae	Gnathomortis stadtmani	Holotype—BYU 13082 is a partial skull that includes premaxilla, maxillae, frontal, parietal, pterygoid, quadrate, braincase, and a partial vertebral column that includes cervical, trunk, and caudal vertebrae.		1	22-Campanian			Mancos Shale	Upper Member	shale	Marine	Cedar Mesa Road	Delta County	Colorado	United States of America	North America	48.8966	Lively (2020)
Squamata		Mosasauridae	Hainosaurus neumilleri	SDSM 75705, partial skull, paddle bones, and associated vertebrae		1	22-Campanian			Pierre Shale Formation	DeGray Member	shale	Marine	Bank of the Missouri River	Gregory County	South Dakota	United States of America	North America	24.971	Martin (2007b)
Squamata		Mosasauridae	Igdamanosaurus aegyptiacus	BMNH R11898, consisting of three poorly preserved fragments of jaw, probably comprising a single specimen, which include two almost complete teeth and the remains fo five more, and three tooth bases		1	22-Campanian			Ouadi Oum Hemaiet		phosphorite	Marine	Ouadi Oum Hemaiet		Ash Sharqiyah	Egypt	Africa	6.38792	Lingham-Soliar (1991)
Squamata		Mosasauridae	Latoplatecarpus nichollsae	CMN 52261, Semi-articulated skeleton, arranged as a panel mount, consisting of the premaxillae, maxillae, mandibles, basioccipital, frontoparietal skull table, postorbitofrontals, partial left squamosal, partial left supratemporal, quadrates, pterygoids, complete cervical vertebral series, twentythree dorsal vertebrae, eleven pygal vertebrae, five caudal vertebrae, ribs, scapulae, coracoids, hume…	Referred Specimens—FMNH PR-465, 466, 467, 674; GSATC 220; M 73.06.02, 73.08.02, 83.10.18, 84.07.18; TMP 83.24.01.	11	22-Campanian			Pierre Shale Formation	Pembina Member	black carbonaceous shale	Marine	19 km northwest of Morden, Manitoba		Manitoba	Canada	North America	60.8595	Cuthbertson et al. (2007)	Konishi & Caldwell (2011)
Squamata		Mosasauridae	Latoplatecarpus willistoni	TMP 84.162.01, an articulated skull, mandibles, 18 consecutive anterior vertebrae including atlas and axis, left scapula, rib and other miscellaneous bone fragments	Referred Specimens—AMNH 2182, semi-articulated skull and mandibles with anterior muzzle part missing; DMNH 8769, disarticulated but nearly complete and well-preserved skull elements, partial mandibles, seven cervical, seven dorsal, and eight intermediate caudal vertebrae, and ribs; SDSMT 30139, well-preserved, semi-articulated skull, mandibles, nearly complete presacral and 11 intermediate caudal…	4	22-Campanian			Pierre Shale Formation	Pembina Member	black carbonaceous shale	Marine	Morden		Manitoba	Canada	North America	69.9187	Konishi & Caldwell (2011)
Squamata		Mosasauridae	Moanasaurus mangahouangae	(Registered as CD43 in N.Z. Geological Survey Register of fossil Chordata.) Comprises disarticulated skull, procoelus vertebrae, paddle elements, and rib fragments		1	22-Campanian			Tahora Formation	Maungataniwha Member	poorly lithified, bioturbated, concretionary, nodular, calcareous sandstone	Coastal wave-dominated	GS11359, Mangahouanga Stream	Hawke's Bay	Te Ika-a-Māui	New Zealand	Australia/New Zealand	31.3589	Wiffen (1980)
Squamata		Mosasauridae	Mosasaurus missouriensis	MNHN 9587, a broken snout, and RFWUIP 1327, a well-preserved skull (lacking its snout), right and left lower jaws, and vertebrae.	Referred Material, Locality, and Horizon—TMP 2008.036.0001 and TMP 2003.400.0001, near Welling, southern Alberta, horizon upper Campanian (ca. 74.8 Ma) (Fig. 1); KU 1034 (Mosasaurus horridus holotype), Cheyenne River, Custer County, South Dakota, upper Pierre Shale (Russell, 1967), horizon upper Campanian; USNM 8086, 3.5 mi. north of Lewiston, Fergus County, Montana, Bearpaw Shale, upper Campania…	6	22-Campanian			Pierre Shale Formation	DeGray Member	shale	Marine	Big Bend of the Missouri	Buffalo County	South Dakota	United States of America	North America	79.6748	Konishi et al. (2014)
Squamata		Mosasauridae	Mosasaurus mokoroa	C.M. zfr 1, a partial skeleton (disarticulated skull and vertebrae)	Hypodigm: DM R1535 a paddle	2	22-Campanian			Conway Formation		massive, concretionary, gray, silty, calcareous sandstone	Marine	Amuri Bluff		Te Waipounamu	New Zealand	Australia/New Zealand	37.9791	Welles & Greg (1971)
Squamata		Mosasauridae	Platecarpus tympaniticus	The holotype of Platecarpus tympaniticus is comprised of nine numbered specimens, all attributed to a single individual (Leidy, 1865): ANSP 8484, a partial left surangular; ANSP 8487, a right quadrate; ANSP 8488, a nearly complete anterior cervical vertebra; ANSP 8491, a partial right pterygoid; ANSP 8558, a partial posterior-most cervical vertebra; ANSP 8559, a partial posterior cervical vertebr…	Referred Material, Locality, and Horizon—ALMNH PV 985.0021; from Greene County, Alabama, U.S.A.; lowermost Mooreville Formation, lowermost Campanian (Mancini et al., 1996; Kiernan, 2002). AMNH 202, 1488, 1501 (P. mudgei holotype), 1512, 1528, 1550, 1559 (P. ictericus holotype), 1563 (P. curtirostris holotype), 1566 (P. coryphaeus holotype), 1820, 1821, 2005, 2006, 6159, 14788; from western Kansas…	95	22-Campanian			Niobrara Formation	Smoky Hill Chalk	Limestone/Chalk	Marine	Wallace, Logan, Gove, Lane Counties	Wallace, Logan, Gove, Lane Counties	Kansas	United States of America	North America	90.0116	Leidy (1865)	Konishi et al. (2010)	Konishi et al. (2012)
Squamata		Mosasauridae	Plioplatecarpus peckensis	MOR 1062 consists of a nearly complete, disarticulated skull, 26 vertebrae, most of which form an articulated series, and rib fragments		1	22-Campanian			Bearpaw Shale Formation		lithology not reported	Marine	Beach at Fort Peck Reservoir	Valley County	Montana	United States of America	North America	48.5482	Cuthbertson & Holmes (2015)
Squamata		Mosasauridae	Plioplatecarpus primaevus	TYPE. USNM 18251, from NE corner sec. 33, T112N, RSOW, near Pierre, Hughes County, South Dakota (Crandell, 1958, fig. 8) coIIected by D. R. Crandell. Type specimen includes quadrate, three anterior dorsal vertebrae and both scapulae-coracoids.		1	22-Campanian			Pierre Shale Formation	DeGray Member	shale	Marine	SE of Pierre	Hughes County	South Dakota	United States of America	North America	8.94309	Russell (1967)
Squamata		Mosasauridae	Pluridens calabaria	NHMUK R9804, partial right dentary and associated splenial		1	22-Campanian			Nkporo Shale Formation		lithified shale	Shallow Offshore Marine	36.3-36.7 km from Calabar		Calabar	Nigeria	Africa	6.38792	Longrich (2016)
Squamata		Mosasauridae	Prognathodon compressidens	MNHN-Z-C-1878-5, anterior portion of skull (including premaxilla, the right maxilla and both dentaries)		1	22-Campanian			Michery	Belemnitella quadrata other zone	Chalk	Marine	Michery (vertebrate locality)		Michery	France	Europe	12.892	Gaudry (1892)
Squamata		Mosasauridae	Prognathodon currii	HUJ.OR 100, a skull and eight anterior vertebrae		1	22-Campanian			Mishash Formation		phosphorite	Marine	Oron (Level 4a)			Israel	Asia	53.6585	Christiansen & Bonde (2002)
Squamata		Mosasauridae	Prognathodon lutugini	CCMGE 818, partial skeleton including portions of the premaxilla, right and left pterygoid, epipterygoid, right and left squamosals, right dentary fused with splenial and prearticular, left dentary, right and left coronoid, right and left splenials, right angular fused with prearticular and left angular, isolated teeth, disarticulated cervical, dorsal, and caudal vertebrae, disarticulated phalang…		1	22-Campanian			Belemnitella mucronata zone		glauconitic sandstone	Marine	Severskii Donets River, near Krymskoe village	Krymskoe village	Luhansk	Ukraine	Europe	27.6423	Grigoriev (2013)
Squamata		Mosasauridae	Prognathodon overtoni	TYPE: KU 950, from ". . . near the top of the Pierre deposits of the Cheyenne River of South Dakota, and probably a hundred feet or more above (the level) of M. horridus (synonyn of M. missouriensis) . . ." (Williston, 1897a, p. 95) collected by T. R. Overton. Type specimen includes a fragmentary skull, 20 vertebrae, humeri and two paddIe bones.	Referred Specimen: SDSM no. 3393.	2	22-Campanian			Pierre Shale Formation		Shale	Marine	Cheyenne River	Custer County	Montana	United States of America	North America	66.899	Russell (1967)
Squamata		Mosasauridae	Prognathodon waiparaensis	C.M. zfr 108, a partial skeleton (disarticulated skull, cervical vertebrae, and ribs)	Lectotype: NMNZ, R1536, cranial roof and anterior dentaries. Referred specimens: KHMN99-1014, partial skull, scapula/coracoid, cervical vertebrae; KHM N99-1015, three caudal vertebrae.	4	22-Campanian			Conway Formation		lithified glauconitic sandstone	Shallow Offshore Marine	Waipara River		Te Waipounamu	New Zealand	Australia/New Zealand	44.7154	Welles & Greg (1971)
Squamata		Mosasauridae	Taniwhasaurus antarcticus	IAA 2000-JR-FSM-1, skull, rib fragments and vertebrae		1	22-Campanian			Santa Marta Formation	Gamma Member	fine-grained Sandstone	Shallow Offshore Marine	Dinosaurio River	Santa Marta Cove	James Ross Island		Antarctica	36.3531	Novas et al. (2002)	Martin & Fernández (2007)
Squamata		Mosasauridae	Taniwhasaurus oweni	Lectotype-NMNZ R 1536 (Fig. 2A-D), skull roof composed of complete frontal, fragmentary parietal, right and left postorbitofrontals, right prefrontal, fragmentary right maxilla, right pterygoid, and paired dentaries.	Referred Material-NMNZ R1532 (Fig. 2E), snout composed of right dentary (12-13 teeth), maxilla (13 teeth), premaxilla (2 teeth), prefrontal, and partial right jugal; KHM N99-1014/1-5 (Figs. 3-9), skull block in five parts (main block with upper jaw, pterygoid [N99-1014/1], small block with skull bones, one tooth, and sharks' teeth [N99-1014/2], snout [N99-1014/3], loose pieces of bone [N99-1014/4…	8	22-Campanian			Conway Formation		massive, concretionary, gray, silty, calcareous sandstone	Marine	Amuri Bluff		Te Waipounamu	New Zealand	Australia/New Zealand	39.2567	Caldwell et al. (2005)
Squamata		Mosasauridae	Tylosaurus ivoensis	RM PZ R1292, a marginal tooth-crown	Additional material. Marginal teeth: A sen seven teeth (all unnumbered, Lund University); Axeltorp one tooth (unnumbered, Swedish Museum of Natural History); Balsberg one tooth (LO 3879 t); Ignaberga 11 teeth (LR 1 and one unnumbered, Lund University; RM PZ R1188, 1232 1234, 1284, 1285 and three unnumbered, Swedish Museum of Natural History); Ivo Klack 149 teeth (KrMG 441; LO 3880, 3881 and one u…	191	22-Campanian			Asen	Marine sand unit	shelly/skeletal unlithified calcareous sandstone	Coastal wave-dominated	Asen		Skane	Sweden	Europe	9.52381	Lindgren & Siverson (2002)
Squamata		Mosasauridae	Tylosaurus kansasensis	FHSM VP-2295, a complete, articulated skull and seven cervical vertebrae,	Paratypes: LACMNH 127815 and FHSM VP-2495 (Appendix 1). Other referred specimens: FHSM VP-78, VP-3366, VP-9350, VP-13742, VP-14848, VP-15631, VP-15632, FGM V-43, MCZ 1589 and YPM 40796	13	22-Campanian			Niobrara Formation	Smoky Hill Chalk	Limestone/Chalk	Marine	8 miles East of Ellis	Ellis County	Kansas	United States of America	North America	59.5819	Everhart (2005)
Squamata		Mosasauridae	Tylosaurus nepaeolicus	AMNH 1565, a partial skull and one vertebra	"REFERRED SPECIMENS. AMNH nos. “**124, 131, **134, 1524, 1561, 2167, 2319. YPM 3969, 3970, ""3974, 3976, 3979, 3980, 3992, *4000 and about twenty unnumbered specimens. USNM no. 3894. MCZ nos. 1592, 1604, 1626. FHM no. *1654."	41	22-Campanian			Niobrara Formation	Smoky Hill Chalk	Limestone/Chalk	Marine	0.5 mi south of Solomon River	Osborne County	Kansas	United States of America	North America	63.5308	Russell (1967)
Squamata		Mosasauridae	Tylosaurus pembinensis	MT 2, poorly preserved, associated anterior portion of skull, dissociated limb bones and nearly complete vertebral column	Referred Material—MDM M73.17.02; MDM M74.01.02; MDM M74.05.06; MDM M74.06.06; MDM M74.08.06/MDM M74.09.06; MDM M77.03.09; MDM M77.05.07; MDM 77.17.07; MDM M83.13.18; MM V95; NMC 40320.	13	22-Campanian			Pierre Shale Formation	Pembina Member	bentonitic, black, carbonaceous shale	Marine	MDM Quarry 18, North-Cox pit		Manitoba	Canada	North America	52.2648	Bullard & Caldwell (2010)
Squamata		Mosasauridae	Tylosaurus proriger	TYPE. Formerly at MCZ, not located, from “. . . vicinity of Monument Rocks, the old overland stage station, (Kansas) . . .” (Williston, 1898b, p. 174) collected by Messrs. Connyngham and Minor and sent to L. Agassiz. Type specimen included the anterior portion of a skull, cranial fragments, and thirteen vertebrae (Cope, 1869-1870, p. 202).	Referred material: AMNH nos. **221, 1493, 1529, 1535, 1555, 1560, 1585, 1592, 2160, ""4909, ""7220. YPM nos. "1268 (T. micromus), 1288, 1302, 1305, '3873, 3977, 3978, 3981, 3984, 3987, 3989, 3990, 3993, *3999, 40M and about twenty-four unnumbered specimens. ANSP no. 5. USNM nos. 3776, 9794, 3798, 3897, ""6086, "8898, "17909. MCZ no. "'1030. KU nos. 1020, "1023, "'1032, "1033, 1084, 1115, 1135, 11…	74	22-Campanian			Niobrara Formation	Smoky Hill Chalk	Limestone/Chalk	Marine	Wallace, Logan, Gove, Lane Counties	Wallace, Logan, Gove, Lane Counties	Kansas	United States of America	North America	86.295	Russell (1967)
Squamata		Mosasauridae	Tylosaurus saskatchewanensis	Holotype: RSM P2588.1, moderately complete and articulated skull (Fig. 2), associated with a quite complete disarticulated postcranium (Figs 4, 5).		1	22-Campanian			Bearpaw Shale Formation	Snakebite Member	gray, silty claystone	Marine	Herbert Ferry		Saskatchewan	Canada	North America	56.0976	Jiménez-Huidobro et al. (2019)
Squamata		Madtsoiidae	Adinophis fisaka	UA 9941	FMNH PR 2572	2	23-Maastrichtian			Maeverano Formation		crevasse splay sandstone	fluvial floodplain	MAD93-73 (SUNY), Bervivotra, Mahajanga			Madagascar	Madagascar	5.6338	Pritchard et al. (2014)
Squamata		Barbatteiidae	Barbatteius vremiri	UBB V.440		1	23-Maastrichtian			Sânpetru Formation		red siltstone	terrestrial	Pui Islaz, Haţeg Basin, Transylvania			Romania	Europe	38.3275	Venczel & Codrea (2016)
Squamata		Polyglyphanodontidae	Bicuspidon hatzegiensis	PSMUBB V 368		1	23-Maastrichtian			Sânpetru Formation		red siltstone	terrestrial	Pui Islaz, Haţeg Basin, Transylvania			Romania	Europe	12.892	Folie & Codrea (2005)
Squamata		Paramacellodidae	Becklesius nopcsai	PSMUBB V 361	PSMUBB V 361, V 362 (two incomplete denta− ries), V 363, V 364 (two incomplete maxillae).	5	23-Maastrichtian			Sânpetru Formation		red siltstone	terrestrial	Pui Islaz, Haţeg Basin, Transylvania			Romania	Europe	6.38792	Folie & Codrea (2005)
Squamata		NO_FAMILY_SPECIFIED	Cemeterius monstrosus	USNM 25870	AMNH 2366, anterior end of maxilla; YPM 1063, partial parietals; UCMP 49954, isolated tooth.	4	23-Maastrichtian			Hell Creek Formation		mudstone and sandstone	fluvial	Graveyard Coulee (Late Cretaceous section), Dawson County, Montana			United States of America	North America	13.4727	Longrich et al. (2012)	Longrich et al. (2012) Supplement
Squamata		Chamopsiidae	Chamops segnis	YUM 1036		26	23-Maastrichtian	29-Ypresian		Lance Formation		mudstone and sandstone	fluvial	Lance Creek area (non-specific), Niobrara County, Wyoming			United States of America	North America	9.7561	Marsh (1892)	Gilmore (1928)	Estes (1964)	Gao & Fox (1996)	Nydam & Voci (2007)	Nydam, Caldwell & Fanti (2010)	Longrich et al. (2012) Supplement
Squamata		NO_FAMILY_SPECIFIED	Cerberophis robustus (rex?)	UCMP 130696		1	23-Maastrichtian			Hell Creek Formation		Lithology not reported	terrestrial	Scrap Hill, UCMP loc. V.80096, Garfield County, Montana			United States of America	North America	4.78873	Longrich et al. (2012)	Longrich et al. (2012) Supplement
Squamata		NO_FAMILY_SPECIFIED	Colpodontosaurus cracens	UCMP 46608, left dentary lacking anterior end; all teeth broken at their tips	UCMP 49938, posterior fragment of right maxilla, 49957, posterior fragment of left maxilla, UCMP 54263, dentary fragment	4	23-Maastrichtian	23-Maastrichtian		Lance Formation		carbonaceous sandstone	fluvial	Lull 2 Quarry (UCMP V-5620), Niobrara County, Wyoming			United States of America	North America	9.7561	Estes (1964)	Estes (1983)	Longrich et al. (2012) Supplement	Gao & Fox (1996)
Squamata		Globauridae	Contogenys sloani	MCZ 3681	MCZ 3682, incomplete right maxilla (Fig. 2J–K); MCZ 3683, incomplete left dentary (Fig. 2F–I); MCZ 3684, incomplete right dentary (Fig. 3A–C); OMNH 59221, incomplete left dentary (Fig. 2A–E); UALVP 29839 nearly complete right dentary (Gao and Fox, 1996:fig. 24G–H); UCMP 130740, posterior end of left dentary; UCMP 130732, dentary fragment, side indeterminate; UCMP 130740, incomplete left dentary; …	10	23-Maastrichtian	26-Danian		Hell Creek Formation		coarse channel fill; sandstone	fluvial channel	Bug Creek Anthills, McCone County, Montana			United States of America	North America	9.7561	Nydam & Fitzpatrick (2009)	Estes (1969)
Squamata		NO_FAMILY_SPECIFIED	Coniophis precedens	USNM 2134	Referred material. UCMP V5711, Bushy Tailed Blowout: AMNH 22846, 22850, 22851, maxillae; AMNH 14598, 15621, 15622, 22840‐22845, 22847‐22849, 22940, 25220, 25261, 26817‐26819, 26821‐26824, 26827‐26834, 26999, 27000, vertebrae. UCMP 49859, 53930‐53934, 53936‐53944, 73044, vertebrae. UCMP V5620, Lull 2: UCMP 45940, 46060, 46070, 50001‐50014, 53924‐ 53929, 54219, vertebrae; UCMP 53935, 49998, 49999 m…	93	23-Maastrichtian	29-Ypresian		Lance Formation		lithified, sandy shale	fluvial channel	Bushy Tailed Blowout, Niobrara County, Wyoming			United States of America	North America	16.6197	Marsh (1892)	Longrich, Bhullar & Gauthier (2012)	Longrich, Bhullar & Gauthier (2012) Supplement
Squamata		NO_FAMILY_SPECIFIED	Chianghsia nankangensis	NHMG 009318		1	23-Maastrichtian			Nanxiong Formation		lithified, red mudstone and sandstone	fluvial	Nankang road cut, Jianxi			China	Asia	28.3391	Mo, Xu & Evans (2012)
Squamata		Madtsoiidae	Eomadtsoia ragei	MPEF-PV 2378	Referred specimens. MPEF-PV 641, 2379–2387, severalisolated precloacal vertebrae.Tentatively referred specimens. MPEF-PV 644–649,2388–2389, fragmentary precloacal vertebrae and frag-ments of vertebrae.	19	23-Maastrichtian	23-Maastrichtian		La Colonia Formation		massive and laminated claystones and siltstones withscarce intercalated beds of massive, laminated, or cross-bedded sandstones	terrestrial	El Uraguayo site, Somún Curá Massif, Chubut Province			Argentina	South America	5.6338	Gómez, Garberoglio & Rougier (2019)
Squamata		NO_FAMILY_SPECIFIED	Estescincosaurus cooki	UCMP 49994, complete left dentary	Referred Specimens: UCMP 47813, anterior end of right dentary; 47831, almost complete left dentary; 50017, almost complete left dentary; 47827, almost complete right dentary; 50019, almost complete right dentary; 50018, almost complete right dentary, broken anteriorly and posteriorly; 47818, midsection of left dentary; 47812, fragment of left maxilla; 49995, fragment of right maxilla; 47811, frag…	13	23-Maastrichtian			Lance Formation		carbonaceous sandstone	fluvial	Lull 2 Quarry (UCMP V-5620), Niobrara County, Wyoming			United States of America	North America	13.4727	Estes (1964)	Longrich et al. (2012) Supplement	Estes (1983)
Squamata		Xenosauridae	Exostinus lancensis	USNM 10689,	USNM 10803, USNM 10750, UCMP 50015, complete left dentary of young individual; 50016, median fragment of left maxilla; 47289, almost complete right dentary, slightly broken anteriorly and posteriorly; 46076, anterior end of left dentary; 46606, anterior end of left dentary; 47772, posterior end of left dentary; 46053, left dentary, broken posteriorly; 46090, anterior end of right dentary; 50024, …	20	22-Campanian	26-Danian		Lance Formation		Lithology not reported	terrestrial	Lance Creek area (non-specific), Niobrara County, Wyoming			United States of America	North America	13.4727	Gilmore (1928)	Estes (1964)
Squamata		Chamopsiidae	Haptosphenus placodon	UCMP 46035, Need Reference		1	23-Maastrichtian			Lance Formation		carbonaceous sandstone	fluvial	Lull 2 Quarry (UCMP V-5620), Niobrara County, Wyoming			United States of America	North America	7.66551	Estes (1964)
Squamata		Nigerophiidae	Indophis fanambinana	UA 9942	Referred Specimens and Locality—FMNH PR 3047, postcloacal vertebra; FMNH PR 3048, mid-trunk vertebra; FMNH PR 3057, anterior trunk vertebra.	4	23-Maastrichtian			Maeverano Formation		crevasse splay sandstone	fluvial floodplain	MAD10-24, Lac Kinkony Study Area, Mahajanga Basin			Madagascar	Madagascar	6.47887	Pritchard et al. (2014)
Squamata		Nigerophiidae	Indophis sahnii	VPL!JU/500		1	23-Maastrichtian			Intertrappean Beds Formation		ray, yellow, calcareous mudstone and brown, gray, yellow mudstone	Fluvial/lacustrine	Naskal microvertebrate site, Andhra Pradesh			India	India	5.6338	Rage & Prasad (1992)
Squamata		Nigerophiidae	Kelyophis hechti	UA 9682	Referred Specimens—Anterior trunk vertebrae: FMNH PR 2539 (juvenile), FMNH PR 2540, UA 9683. Mid-trunk vertebra: FMNH PR 2541 (juvenile). Fragmentary vertebra not assigned to region: UA 9725	6	23-Maastrichtian			Maeverano Formation		crevasse splay sandstone	fluvial floodplain	Berivotra Study Area localities MAD93-01, 93-35, and 93-37; Masiakakoho Study Area localities MAD03-15 and 05-59			Madagascar	Madagascar	5.6338	Laduke et al. (2010)
Squamata		Cordylidae	Konkasaurus mahalana	UA 8715		1	23-Maastrichtian			Anembalemba Member, Maeverano Formation		crevasse splay sandstone	fluvial floodplain	Berivotra Study Area MAD 93-33, Mahajanga Basin			Madagascar	Madagascar	23.6934	Krause, Evans & Gao (2003)
Squamata		Chamopsiidae	Leptochamops denticulatus	YPM 1062	Referred specimens: UCMP 49909, anterior half of right dentary; 47796, anterior fragment of right dentary; 47798, complete tooth-bearing portion of left dentary; 47797, complete tooth-bearing portion of left dentary; 47800, right dentary, broken posteriorly; 47803, posterior half of left dentary; 49901, right dentary, broken posteriorly; 49912, right maxillary fragment; 499914, right maxillary fr…	30	22-Campanian	23-Maastrichtian		Lance Formation		Lithology not reported	terrestrial	Peterson's Quarry, Niobrara County, Wyoming			United States of America	North America	12.1951	Gilmore (1928)	Estes (1964)	Gao & Fox (1996)
Squamata		NO_FAMILY_SPECIFIED	Litakis gilmorei	UCMP 47815, a right dentary, broken anteriorly and posteriorly	Referred Specimen: UCMP 49798, left maxilla, broken posteriorly	2	22-Campanian	23-Maastrichtian		Lance Formation		mudstone and sandstone	terrestrial	Lull 2 Quarry (UCMP V-5620), Niobrara County, Wyoming			United States of America	North America	9.7561	Estes (1964)
Squamata		NO_FAMILY_SPECIFIED	Lamiasaura ferox	University of Wyoming 25116A		1	23-Maastrichtian			Lance Formation		brown, gray mudstone	fluvial floodplain	Robber's Roost (UW V-79032), Sweetwater County, Wyoming			United States of America	North America	6.38792	Longrich et al. (2012)	Longrich et al. (2012) Supplement
Squamata		Polyglyphanodontidae	Tianyusaurus zhengi			1	23-Maastrichtian			Qiupa Formation		mudstone/conglomerate	Fluvial/lacustrine	Near Qiupa, Luanchuan Basin, Henan Province			China	Asia	67.3635	Lü et al. (2008)
Squamata		Polyglyphanodontidae	Funiusaurus luanchuanensis			2	17-Late Cretaceous			Qiupa Formation		mudstone/conglomerate	Fluvial/lacustrine	Near Qiupa, Luanchuan Basin, Henan Province			China	Asia	49.4774	Li et al. (2014)
Squamata		NO_FAMILY_SPECIFIED	Lonchisaurus trichurus	AMNH 15446		1	23-Maastrichtian			Lance Formation		lithified, sandy shale	fluvial channel	Bushy Tailed Blowout, Niobrara County, Wyoming			United States of America	North America	6.38792	Longrich et al. (2012)	Longrich et al. (2012) Supplement
Squamata		Madtsoiidae	Madtsoia madagascariensis	MNHN MAJ 5	Referred Specimens—Anterior trunk vertebrae: FMNH PR 2545–FMNH PR 2549, FMNH PR 2558, FMNH PR 2569, FMNH PR 2702, UA 9688–UA 9693, UA 9703, UA 9728. Mid-trunk vertebrae: FMNH PR 2550–FMNH PR 2553, MNHN MAJ 9 (Hoffstetter, 1961a:fig. 3E), MNHN MAJ 10 (Hoffstetter, 1961a:fig. 3F), UA 9695, UA 9697, UA 9698, UA 9745. Posterior trunk vertebrae: FMNH PR 2554, FMNH PR 2555, MNHN MAJ 7 (Hoffstetter, 196…	94	23-Maastrichtian	23-Maastrichtian		Maeverano Formation		crevasse splay sandstone	fluvial floodplain	Berivotra Study Area localities MAD93-01, 93-35, and 93-37; Masiakakoho Study Area localities MAD03-15 and 05-59			Madagascar	Madagascar	8.59155	Laduke et al. (2010)
Squamata		Madtsoiidae	Madtsoia pisdurensis	225/GSI/PAL/CR/10	226/GSI/PAL/CR/10–231GSI/PAL/CR/ 10, 10 additional precloacal vertebrae, all but two of which were found in articulated pairs, found within 10 m of the holotype at PIS 1. These vertebrae are identical in size and morphologically indistinguishable from the holotype, and it is possible that they represent the same individual.	11	23-Maastrichtian			Lameta Formation		green, red claystone	Fluvial/lacustrine	Pisdura Hill (claystone), Maharashtra			India	India	5.6338	Mohabey, Head & Wilson (2011)
Squamata		Chamopsiidae	Meniscognathus altmani	UCMP 46610		1	22-Campanian	23-Maastrichtian		Lance Formation		mudstone and sandstone	terrestrial	Wyoming			United States of America	North America	9.7561	Estes (1964)	Gao & Fox (1996)
Squamata		Madtsoiidae	Menarana nosymena	UA 9684	Referred Specimens—Anterior trunk vertebrae: UA 9687 (two associated specimens, designatedUA9687-1 andUA9687-2 for descriptive purposes). Mid-trunk vertebrae: FMNH PR 2543, FMNH PR 2544, FMNH PR 2703, UA 9686 (juvenile). Posterior trunk vertebra: FMNH PR 2542. Fragmentary vertebrae not assigned to region: UA 9685, UA 9713, UA 9733.	11	23-Maastrichtian			Maeverano Formation		crevasse splay sandstone	fluvial floodplain	Berivotra Study Area localities MAD93-14, 93-16, 93-35, 99-31, 05-14; Masiakakoho Study Area localities MAD05-59, 07-37			Madagascar	Madagascar	13.2394	Laduke et al. (2010)
Squamata		Madtsoiidae	Nidophis insularis	LPB (FGGUB) v.547/1	Topotypic Series—Anterior trunk vertebrae, LPB (FGGUB) v.547/2; two articulated vertebrae, LPB (FGGUB) v.547/3–6; mid-trunk vertebrae, LPB (FGGUB) v.547/7–20 (fragmentary mid-trunk vertebral centra); posterior trunk vertebrae, LPB (FGGUB) v.547/21–26; fragmentary vertebrae (mostly centra), not assigned to region, LPB (FGGUB) v.547/27, v.547/28, v.547/37–40 (vertebral fragments), LPB (FGGUB) v.547…	46	23-Maastrichtian			Densus-Ciula Formation		paleosol/pedogenic, concretionary, micaceous, volcaniclastic, red, silty claystone and burrowed, ferruginous mar	fluvial/dried floodplain	Tustea-Oltoane nesting site, Hunedoara			Romania	Europe	7.46479	Vasile, Cskik-Sava & Venczel (2013)
Squamata		Barbatteiidae	Oardasaurus glyphis	PSMUBB.ODAN-A-12		1	23-Maastrichtian			Sard Formation		lenticular, black, gray, silty, calcareous claystone and shelly/skeletal limestone	lacustrine	Oarda de Jos A (OdA), Alba			Romania	Europe	15.4472	Codrea, Venczel & Solomon (2017)
Squamata		Anguidae	Odaxosaurus piger	USNM 10687	USNM 10751	9	22-Campanian	29-Ypresian		Lance Formation		Lithology not reported	terrestrial	Lance Creek area (non-specific), Niobrara County, Wyoming			United States of America	North America	9.7561	Gilmore (1928)	Estes (1964)	Gao & Fox (1996)
Squamata		NO_FAMILY_SPECIFIED	Obamadon gracilis	UCMP 128873	UW 44954	2	23-Maastrichtian			Hell Creek Formation		silty sandstone	fluvial	Baldy Butte SW-Blazing Saddle, Garfield County, Montana			United States of America	North America	6.38792	Longrich et al. (2012)	Longrich et al. (2012) Supplement
Squamata		Pachyvaranidae	Pachyvaranus crassispondylus	MNHN PMC 1	Referred specimens (see Table 1 for details). MNHN PMC 2–4 (Arambourg, 1952), MNHN PMC 20– 21 (Buffrénil et al. 2008), MNHN PMC 35–40 (Arambourg’s unpub. material), OCP DEK/GE 461– 496 (newcollected specimens),MNHNCHA3 (Bardet et al. 2000).	49	22-Campanian	23-Maastrichtian		Youssoufia railway trench		phosphatic phosphorite	marine	Youssoufia railway trench,			Morocco	Africa	8.24623	Houssaye et al. (2011)
Squamata		NO_FAMILY_SPECIFIED	Paraderma bogerti	UCMP 54261, almost complete left maxilla	Referred Specimens: Fragment of Dentary (unnumbered); UCMP 49936, anterior half of left maxilla; 49895, fragment of right maxilla; 49940, fragment of left maxilla; 49939, left dentary, broken anteriorly and posteriorly; 54213, anterior end of left maxilla; 54199, almost complete premaxilla. UALVP 29845 and several unnumbered specimens: tooth-bearing dentaries; UALVP 33385, incomplete parietal; UA…	20	22-Campanian	23-Maastrichtian		Lance Formation		cross-stratified sandstone/sandy shale	terrestrial	False Disciple Point, Niobrara County, Wyoming			United States of America	North America	18.2346	Estes (1964)	Gao & Fox (1996)
Squamata		NO_FAMILY_SPECIFIED	Palaeosaniwa canadensis	USNM 10864	USNM 2910	37	22-Campanian	23-Maastrichtian		Lance Formation		Lithology not reported	terrestrial	Peterson's Quarry, Niobrara County, Wyoming			United States of America	North America	14.1696	Gilmore (1928)
Squamata		NO_FAMILY_SPECIFIED	Parasaniwa wyomingensis	USNM 10797	USNM 10798	40	22-Campanian	23-Maastrichtian		Lance Formation		Lithology not reported	terrestrial	Lance Creek area (non-specific), Niobrara County, Wyoming			United States of America	North America	26.2485	Gilmore (1928)
Squamata		Polyglyphanodontidae	Paraglyphanodon gazini	USNM 16580		1	23-Maastrichtian			North Horn Formation		Lithology not reported	terrestrial	South Dragon Canyon, "lizard locality", Emery County, Utah			United States of America	North America	33.9141	Gilmore (1943)
Squamata		Polyglyphanodontidae	Paraglyphanodon utahensis	USNM 15668		1	23-Maastrichtian			North Horn Formation		Lithology not reported	terrestrial	South Dragon Canyon, "lizard locality", Emery County, Utah			United States of America	North America	6.38792	Gilmore (1943)	Gilmore (1940)
Squamata		NO_FAMILY_SPECIFIED	Pariguana lancensis	AMNH 22208		1	23-Maastrichtian			Lance Formation		lithified, sandy shale	fluvial channel	Bushy Tailed Blowout, Niobrara County, Wyoming			United States of America	North America	9.63995	Longrich et al. (2012)	Longrich et al. (2012) Supplement
Squamata		Chamopsiidae	Peneteius aquilonius	MCZ 3612	Hypodigm-MCZ 3612 (holotype), UCMP 123325 (broken left maxilla), and UCMP 124744 (right dentary). Referred Specimens-UCMP 124745, maxilla fragment; UCMP 124746, dentary fragment; and UCMP 124747, dentary fragment.	6	23-Maastrichtian			Hell Creek Formation		coarse channel fill; sandstone	fluvial channel	Bug Creek Anthills, McCone County, Montana			United States of America	North America	9.7561	Estes (1964)	Nydam, Gauthier & Chiment (2000)
Squamata		Polyglyphanodontidae	Polyglyphanodon sternbergi	USNM 15477	U.S.N.M. No. 15559, U.S.N.M. No. 15566, U.S.N.M. No. 15567, U.S.N.M. No. 15568, U.S.N.M. No. 15569, U.S.N.M. No. 15573, U.S.N.M. No. 15816, U.S.N.M. No. 15817, U.S.N.M. No. 15818, U.S.N.M. No. 15819	11	23-Maastrichtian			North Horn Formation		Lithology not reported	terrestrial	South Dragon Canyon, "lizard locality", Emery County, Utah			United States of America	North America	83.043	Gilmore (1942)	Fontana (2014)	Nydam & Cifelli (2005)
Squamata		Iguanidae	Pristiguana brasilensis	Divisão de Geologia e Mineralogia (DGM) No. 552		1	23-Maastrichtian			Marília Formation, Baurú Group		fine-grained, medium, intraclastic, gray, white, yellow, argillaceous, silty sandstone	fluvial channel	Price Quarry 1 (Caieira quarry), Minas Gerais			Brazil	South America	14.518	Estes & Price (1973)
Squamata		Madtsoiidae	Sanajeh indicus	GSI/GC/2901–2906		1	23-Maastrichtian			Lameta Formation		lithified, red, calcareous sandstone	fluvial floodplain	Dholi Dungri, Gujarat			India	India	41.2676	Wilson et al. (2010)
Squamata		Chamopsiidae	Socognathus brachyodon	YPM-PU 16724		1	23-Maastrichtian			Lance Formation		Lithology not reported	terrestrial	Polecat Bench, Park County, Wyoming			United States of America	North America	6.38792	Longrich et al. (2012)	Longrich et al. (2012) Supplement
Squamata		Chamopsiidae	Stypodontosaurus melletes	UALVP 29844		1	23-Maastrichtian			Scollard Formation		lithified claystone and siltstone	terrestrial	Trochu (KUA-1), Alberta			Canada	North America	6.38792	Gao & Fox (1996)
Squamata		Mosasauridae	Carinodens belgicus	IRScNB R4, a right dentary	Referred material: NHMM2003141, left dentary fragment; NHMM 1982199, an isolated posterior tooth; Unnumbered medial tooth	4	23-Maastrichtian			Maastricht Formation	Meerssen Member	Chalk	Marine	Vroenhoven			Belgium	Europe	6.38792	Schulp et al. (2006)
Squamata		Mosasauridae	Carinodens minalmamar	OCP DEK/GE 453, near-complete left and right dentary of the same individual, with two teeth preserved in left dentary.		1	23-Maastrichtian			Ben Guerir Area Phosphorites		poorly lithified phosphorite	marine	Level 3, Benguérir			Morocco	Africa	6.38792	Schulp et al. (2009)
Squamata		Mosasauridae	Eremiasaurus heterodontus	Syntypes—UALVP 51744: skull, vertebral column, isolated ribs, left scapula, coracoid and humerus, left and right ischia and ilia, femur, tibia, fibula, and isolated tarsal, metatarsal, and phalangeal elements; OCP DEK/GE 112: skull and nearly complete vertebral column. The justification for the use of syntypes, rather than a single holotype, arises from the fact that UALVP 51744, the most complet…		2	23-Maastrichtian			Phosphates Formation	Couche III Member	phosphatic yellow sandstone	Marine	Oulad Abdoun Basin			Morocco	Africa	82.4623	LeBlanc et al. (2012)
Squamata		Mosasauridae	Goronyosaurus nigeriensis	Lectotype: BMNH R5674, two associated dorsal vertebrae	Associated material: Skull and associated postrcanial remains, IGF 14750	2	23-Maastrichtian			Dukamaje Formation		Gypsiferous shale	Marine	Benbow Hill	Village of Gilbedi		Nigeria	Africa	32.288	Soliar (1988)
Squamata		Mosasauridae	Globidens phosphaticus	Holotype (Fig. 2K) is OCP.DEK/GE 337, a mid-posterior tooth	Paratypes: OCP.DEK/GE 338, an anterior tooth and OCP.DEK/GE 339-343, all median teeth. Referred material and distribution - Only specimens illustrated have been numbered. OCP.DEK/GE 344-345 represent anterior teeth from level C4 (Fig. 2B, C); OCP.DEK/GE 346 is a median tooth from level C4 (Fig. 21); OCP.DEK/GE 347, a posterior tooth from level C6 (Fig. 2L); OCP.DEK/GE 348, a posterior tooth from …	53	23-Maastrichtian			Ben Guerir Area Phosphorites		poorly lithified phosphorite	marine	Level 3, Benguérir			Morocco	Africa	4.29733	Bardet et al. (2005)
Squamata		Mosasauridae	Halisaurus arambourgi	MNHN PMC 14, incomplete skeleton including a disarticulated skull and 27 associated articulated vertebrae (seven cervicals, 18 dorsals, two distal caudals)	Referred specimens from the same locality and horizon: MNHN PMC 15, disarticulated cranium with three cervical vertebrae (Figs 4A, 5A); MNHN PMC 16, disarticulated incomplete cranium; OCP-DEK/GE 100, incomplete disarticulated skeleton with cranial remains, vertebrae, girdle and limb bones (Figs 4B, 5B, 8A, 9A, 10A, 11A, 12B, 13B); OCP DEK/GE 101, incomplete skeleton including caudal vertebrae, pe…	28	23-Maastrichtian			Grand Daoui Area		phosphatic brown, gray phosphorite and marl	Marine	Halisaurus arambourgi type locality			Morocco	Africa	70.7317	Bardet et al. (2005)
Squamata		Mosasauridae	Halisaurus platyspondylus	TYPE YPM 444, from “. . . Hornerstown, New Jersey . . .” (Marsh, 1869, p. 996) collected by J. G. Meirs. Type specimen includes an angular and two vertebrae.	Referred Specimen: YPM no. 412.	2	23-Maastrichtian			Navesink Formation		glauconitic,micaceous,black,green claystone	Marine	Big Brook (Navesink)	Monmouth County	New Jersey	United States of America	North America	4.7619	Russell (1967)
Squamata		Mosasauridae	Kaikaifilu hervei	SGO.PV.6509. Fragmentary skull preserved in several blocks, including part of the maxillae and the premaxillar, frontal, prefrontals, part of the postorbitofrontals, part of the parietal, partial cast of the braincase, cast of the right orbit, a portion of the right pterygoid, a partial cast of the meckellian canal of one dentary, near 30 isolated teeth, fragments of the mandible, and the proxima…		1	23-Maastrichtian			López de Bertodano Formation	Pachydiscus ultimus ammonoid zone	sandy shale	Shallow Offshore Marine	Isla Marambio (=Seymour Island)				Antarctica	31.475	Otero et al. (2016)
Squamata		Mosasauridae	Mosasaurus beaugei	MNHN PMC 7, isolated tooth	Referred specimens from the Oulad Abdoun Basin (Couche III): MNHN PMC 8-9, two isolated teeth (Arambourg, 1952: pl. 39, Figs. 14, 19), unknown locality; MNHN PMC 10, isolated tooth (undescribed, Arambourg collection), André Delpit locality; MNHN PMC 11-13, three isolated teeth (undescribed, Arambourg collection), Bou Jniba locality; OCP-DEK/GE 83, incomplete skull and lower jaw, Grand Daoui area,…	9	23-Maastrichtian			Phosphates Formation	Couche III Member	phosphatic yellow sandstone	Marine	Oulad Abdoun Basin			Morocco	Africa	35.5401	Bardet et al. (2004)
Squamata		Mosasauridae	Mosasaurus conodon	TYPE. AMNH 1380, from “. . . near Freehold, Monmouth County, New Jersey . . .” (Cope, 1881, p. 587), collected by Prof. Samuel Lockwood. Type specimen includcs a dentary, splenial, angular, coronoid, articular, squamosal, twelve vertebrae, scapula, coracoid, humerus and pectoral limb elements.	Referred Material: AMNH nos. 1387, 11395, 1397. YPM nos. 1379, ?1500, 1510, 1579. ANSP nos. 8469, 8480, 8501, 8502, 18504, 18509. USNM nos. 11396, 11904, 18255. SDSM no. 452.	19	23-Maastrichtian			Navesink Formation		glauconitic,micaceous,black,green claystone	Marine	Near Freehold	Monmouth County	New Jersey	United States of America	North America	30.4297	Russell (1967)
Squamata		Mosasauridae	Mosasaurus hoffmanii	MNHN AC 9648	Referred material. AL PV 990.003; AMNH 1385; AMNH 1389; AMNH 1386; AMNH 1391; AMNH 1392; AMNH 1393; AMNH 1397; AMNH 1398; AMNH 1404; AMNH 1406; AMNH 1407; AMNH 1461; AMNH 2533; AMNH 4912; AMNH 5149; AMNH 14815; IRSNB R 303; IRSNB R.26; NHMM 000886; NHMM 001450; NHMM 001469- 1; NHMM 002457; NHMM 006696; NHMM 006698; NHMM 1989107; NHMM 199348-1; NHMM199348- 2; NHMM St9008G; NHMUK 42929; NJSM 11052;…	69	23-Maastrichtian			Maastricht Formation	Nekum Member	chalk	shallow subtidal	ENCI-Maastricht B.V. quarry (Nekum)		Limburg	Netherlands	Europe	68.0604	Street & Caldwell (2016)
Squamata		Mosasauridae	Mosasaurus lemonnieri	A skull and cervical vertebrae, potentially more postcranial elements		2	23-Maastrichtian			Mesvin Phosphate quarries		phosphate	Marine	Mesvin		Mesvin	Belgium	Europe	42.1603	Dollo (1889)	Street & Caldwell (2016)
Squamata		Mosasauridae	Phosphorosaurus ortliebi	IRSNB R34, a fragmentary skull containing frontal, parietal, prefrontal, postorbitofrontal, quadrate, fragments of pterygoid, fragments of dentary and splenial		1	23-Maastrichtian			Craie de Ciply Formation		lithified, phosphatic, brown, gray, calcareous, cherty/siliceous sandstone	Shallow Offshore Marine	Craie de Ciply	Mons Basin		Belgium	Europe	24.5064	Lingham-Soliar (1996)
Squamata		Mosasauridae	Phosphorosaurus ponpetelegans	HMG-1528, a skull and associate postcrania		1	23-Maastrichtian			Hakobuchi Formation	Nostoceras hetonaiense ammonoid zone	calcareous nodules	Marine	Pankerusano-sawa Creek Locality A		Hokkaido	Japan	Asia	55.9814	Konishi et al. (2016)
Squamata		Mosasauridae	Plesiotylosaurus crassidens	LACM 2759, poorly preserved and partially distorted yet almost complete skull and mandibles	Referred material.⎯UCMP 137249, nearly complete skull with associated lower jaws and three isolated cervical vertebrae.	2	23-Maastrichtian			Moreno Formation		shale	Marine	LACM (CIT) 328	Fresno County	California	United States of America	North America	48.6643	Lindgren (2009)	Russell (1967)
Squamata		Mosasauridae	Plioplatecarpus marshi	MNHN AC 9649-9775, a set of 127 vertebrae		127	23-Maastrichtian			Maastricht Formation		Chalk	shallow subtidal	ENCI-Maastricht B.V. quarry (Nekum)		Limburg	Netherlands	Europe	6.73635	Bardet (2012)
Squamata		Mosasauridae	Plotosaurus bennisoni	TYPE: UCMP ""32778, 225 feet above base of Garzas Sand, Moreno Formation, Merced County, California (see Camp, 1942, p. 2 for detailed locality information). Type specimen includes a complete skull, 18 vertebrae, an interclavicle and four ribs	Referred Material—CIT 2750, skull, cervical and dorsal vertebrae, shoulder girdle, partial forelimbs; CIT 2751, distal portion of tail; CIT 2752, incomplete vertebral column; CIT 2755, nearly complete tail; CIT 2756, incomplete vertebral column, pectoral girdle and paddle elements; CIT 2804, incomplete series of terminal caudal vertebrae; CIT 2945, incomplete skull, pectoral girdle, pubis, partia…	17	23-Maastrichtian			Moreno Formation		shale	Marine	Gustine, UCMP V3718	Stanislaus County	California	United States of America	North America	84.2044	Russell (1967)	Lindgren et al. (2008)
Squamata		Mosasauridae	Pluridens walkeri	BMNH R14153, an almost complete dentary with the anterior tip and fragments of the ventral and posteroventral flange missing.	Referred Material-BMNH R9804, a partial dentary with one almost complete tooth and the remaining poorly preserved	2	23-Maastrichtian			Farin-Doutchi Formation		lithology not reported	Marine	Mount Ilatarda area			Niger	Africa	6.38792	Lingham-Soliar (1998)
Squamata		Mosasauridae	Prognathodon kianda	MGUAN PA 129.	Paratypes - MGUAN PA 128, MGUAN PA 149, MGUAN PA 150, MGUAN PA 151.	5	23-Maastrichtian			Moculo Formation		lithology not reported	Marine	Bentiaba		Namibe	Angola	Africa	48.1998	Schulp et al. (2008)
Squamata		Mosasauridae	Prognathodon mosasauroides	MNHN 1891-14, Anterior part of a skull, including premaxillae, both maxillae and dentaries, preserved in occlusion		1	23-Maastrichtian			Marnes de Nay Formation		marl	Marine	Cardesse			France	Europe	12.892	Gaudry (1892)
Squamata		Mosasauridae	Prognathodon saturator	NHMM 1998141, Near-complete skull, articulated cervical and anterior dorsal vertebrae with cervical and dorsal ribs, isolated pygal and caudal vertebrae, scapula-coracoid and scattered elements of appendicular skeleton.		1	23-Maastrichtian			Gulpen Formation	Lanaye Member	fine-grained, nodular, shelly/skeletal, argillaceous grainstone	shallow subtidal	ENCI-Maastricht B.V. quarry (flint layer 18)		Limburg	Netherlands	Europe	55.1684	Dortangs et al. (2002)
Squamata		Mosasauridae	Prognathodon sectorius	TYPE. AMNH 1401, ". . . from the marl pits of the Pemberton Marl Co., at Binningham, N.J. . . .” (Cope, 1871d, p. 43), collected by J. C. Gaskill. Type specimen consists of fragments of cranial bones including those of a maxilla, dentary, coronoid and surangular, and one fragmentary vertebra.	Referred Specimens: ANSP no. 9669,9670.	3	23-Maastrichtian			Navesink Formation		glauconitic,micaceous,black,green claystone	Marine	Pemberton Marl Company pit	Burlington County	New Jersey	United States of America	North America	16.0279	Russell (1967)
Squamata		Mosasauridae	Prognathodon solvayi	4 partial skeletons		4	23-Maastrichtian			Mesvin Phosphate quarries		phosphate	Marine	Mesvin		Mesvin	Belgium	Europe	62.7178	Dollo (1889)
Squamata		Mosasauridae	Tylosaurus bernardi	Holotype—IRScNB R23 (former IRScNB 1564?). Skull moderately complete; pectoral girdle fairly complete; dissociated limb bones and incomplete vertebral series, not well preserved.	Referred Material—IRScNB 3672, consisting of a partial skull (upper and lower jaws, left postorbitofrontal, left quadrate), 17 vertebrae, and a few podial elements	2	23-Maastrichtian			Ciply-Malogne Phosphatic Chalk Formation	Belemnella obtusa other zone	lithified, phosphatic chalk	Marine	Ciply			Belgium	Europe	63.2985	Jimenez-Huidobro & Caldwell (2016)
Squamata		NO_FAMILY_SPECIFIED	Helagras prisciformis	AMNH 1628, a set of vertebrae (two posterior thoracic vertebrae).		2	26-Danian			Nacimiento Formation		lithology not reported	terrestrial	Helagras prisciformes type locality	San Juan County	New Mexico	United States of America	North America	4.78873	Cope (1883)
Squamata		NO_FAMILY_SPECIFIED	Anhuisaurus huainanensis	IVPP V 4450	IVPP V 4450.1	2	26-Danian			Doumu Formation	Upper member	lithology not reported	terrestrial	Yangxiaowu, Qianshan locality 71017	Qianshan	Anhui	China	Asia	17.8862	Dong et al. (2016)
Squamata		NO_FAMILY_SPECIFIED	Anqingosaurus brevicephalus	IVPP V 4452		1	26-Danian			Wanghudun Formation	Lower member	lithology not reported	terrestrial	Wangdawu (71001)	Huangpu village	Anhui	China	Asia	27.7584	Dong et al. (2016)
Squamata		NO_FAMILY_SPECIFIED	Changjiangosaurus huananensis	IVPP V 4451		1	26-Danian			Wanghudun Formation	Lower member	lithology not reported	terrestrial	Wangdawu (71001)	Huangpu village	Anhui	China	Asia	15.331	Dong et al. (2016)
Squamata		Chthonophidae	Chthonophis subterraneus	AMNH 30799		1	26-Danian			Fort Union Formation		lithology not reported	terrestrial	Bug Creek Anthills	McCone County	Montana	United States of America	North America	7.74648	Longrich et al. (2015)
Squamata		Contogeniidae	Contogenys ekalakaensis	YPM PU 17035	YPM PU 17036a, YPM PU 17036b	2	26-Danian			Fort Union Formation	Ekalaka member	sandstone	terrestrial	Medicine Rocks Site 1	Carter County	Montana	United States of America	North America	10.8014	Nydam & Fitzpatrick (2009)
Squamata		NO_FAMILY_SPECIFIED	Kataria anisodonta	MHNC 13323		1	26-Danian			Santa Lucía Formation	Tiupampan mammal zone	medium-grained sandstone	terrestrial	Tiupampa site 1, the "quarry"		Mizque	Bolivia	South America	33.8028	Scanferla et al. (2013)
Squamata		Anguidae	Machaerosaurus torrejonensis	AMNH 5184		1	26-Danian			Nacimiento Formation		Lithology not reported	terrestrial	East Fork Torrejon Arroyo	San Juan County	New Mexico	United States of America	North America	24.971	Gilmore (1928)
Squamata		Contogeniidae	Palaeoscincosaurus middletoni	UCM 34621	UCM nos. 34623, posterior part of left maxilla with six teeth (Figs. 2C, D); 34624, medial part of right mandible with three teeth (Figs. 2E . F, Fig . 4A, B); 34994, articulated anterior portions of right maxilla and mandible (Fig. 2G); 35064, medial and posterior part of right mandible with five teeth (Fig s. 2H, I); 35065 , posterior part of right maxilla with four teeth (Figs. 2J, K); and 395…	7	26-Danian			Denver Formation		interbedded reddish and yellowish brown shale, mudstone, siltsone and tuffaceous sandstone	Fluvial/lacustrine	Alexander Locality	Arapahoe County	Colorado	United States of America	North America	13.1243	Sullivan & Lucas (1996)	Nydam & Fitzpatrick (2009)
Squamata		Anguidae	Parodaxosaurus sanjuanensis	UNM NP-1509		1	26-Danian			Nacimiento Formation		lithology not reported	terrestrial	West Flank Torreon Wash (NMMNH 312)	Sandoval County	New Mexico	United States of America	North America	3.36818	Sullivan (1986)
Squamata		Rhineuridae	Plesiorhineura tsentasi	UNM NP 596		1	26-Danian			Nacimiento Formation		lithology not reported	terrestrial	West Flank Torreon Wash (NMMNH 312)	Sandoval County	New Mexico	United States of America	North America	10.9859	Sullivan (1985)
Squamata		Polyodontobaenidae	Polyodontobaena belgica	IRSNB R 283 (HA 605)	Paratype: IRSNB R 284 (HA 606), a right dentary. Referred specimens: 13.7-14 (01), 16.4-15.10 (01) and HA 607- 639 (37 trunk vertebrae including HA 607/IRSNB R 285); HA 640-642 (3 cervical or caudal vertebrae including HA 640/IRSNB R 286).	41	26-Danian			Hainin Formation		lacustrine claystone	lacustrine	Mons Basin (Hainin well vertebrate fauna)		Hainaut	Belgium	Europe	14.3662	Folie et al. (2013)
Squamata		Anguidae	Proxestops silberlingii	USNM 13877	AMNH 2669, posterior part of right dentary with five teeth; AMNH 2688, partial right maxilla with two teeth, right frontal, anterior part of left frontal, body osteoderms, and unidentified bone fragments; USNM 10444, posterior part of left dentary bearing nine teeth (Fig. 7); USNM 10446, posterior part of right dentary bearing seven teeth; USNM 10811, anterior part of left dentary with two teeth;…	9	26-Danian	27-Thanetian		Fort Union Formation		lithology not reported	terrestrial	Siberling Quarry	Sweetgrass County	Montana	United States of America	North America	18.1185	Sullivan (1991)
Squamata		NO_FAMILY_SPECIFIED	Qianshanosaurus huangpuensis	IVPP V 4448	Paratype IVPP V 4449, a pair of incomplete lower jaws (Fig. 2B). Referred specimens IVPP V 22768, an incomplete right maxilla (Fig. 2C); V 22769, part of a vertebral column (thirteen trunk vertebrae), a possible pelvic element and a possible quadrate (but see Remarks with respect to this specimen).	4	26-Danian			Wanghudun Formation	Upper member	lithology not reported	terrestrial	Fossil pit 700021	Huangpu village	Anhui	China	Asia	23.5772	Dong et al. (2016)
Squamata		NO_FAMILY_SPECIFIED	Scincoideus haininensis	IRSNB R 219	The paratypes are the following: four maxillae and maxillary fragments (IRSNB R 215-218), eight dentaries and dentary fragments (IRSNB R 220-227), one pair of frontals (IRSNB R 228), two isolated frontals (IRSNB R 229-230) and one incomplete parietal (IRSNB R 231).	16	26-Danian			Hainin Formation		lacustrine claystone	lacustrine	Mons Basin (Hainin well vertebrate fauna)		Hainaut	Belgium	Europe	16.8409	Folie et al. (2005)
Squamata		Iguanidae	Swainiguanoides milleri	AMNH 12082	Paratypes.- AMNH 12081, medial part of right dentary; AMNH 15902, medial part of left dentary; and AMNH 15933, medial part of left dentary. Referred material.-AMNH 12048 (Text-fig. 3), medial part of left maxilla, is provisionally referred to this species on the basis of tooth morphology	5	26-Danian	26-Danian		Fort Union Formation		lithology not reported	terrestrial	Swain Quarry	Carbon County	Wyoming	United States of America	North America	9.7561	Sullivan (1982)
Squamata		Nigerophiidae	Amananulam sanogoi	CNRST-SUNY 462, a mid-trunk vertebra.		1	27-Thanetian	"Post-Danian Paleocene"		Teberemt Formation		Siltstone	near-shore marine/brackish	Mali-19			Mali	Africa	4.78873	McCartney et al. (2018)
Squamata		Rhineuridae	Archaerhineura mephitis	YPM-PU 18627		1	27-Thanetian	27-Thanetian		Polecat Bench Formation		lithology not reported	terrestrial	Fritz Quarry	Park County	Wyoming	United States of America	North America	7.74648	Longrich et al. (2015)
Squamata		Scincidae	Berruva louisi	MNHN CR 17401, right dentary		1	27-Thanetian	27-Thanetian		Cernay Formation		lithology not reported	terrestrial	Cernay and Berru		Champagne-Ardenne	France	Europe	9.7561	Augé (2005)
Squamata		Polyodontobaenidae	Camptognathosaurus parisiensis	RIV PP 413, right dentary	Referred specimens: Rivecourt, Carrière Petit Pâtis, Paris Basin, France: RIV PP 414, a fragmentary right dentary and RIV PP 415, a poorly preserved left dentary; Cernay-lès-Reims, Carrière Lemoine, Paris Basin, France: about fifteen dentaries and maxillae including MNHN CR 17420, a well-preserved right dentary, MNHN CR 17421, posterior part of a right dentary and MNHN CR 17425, anterior part of …	18	27-Thanetian			Petit Pâtis, Rivecourt		Fluvial/lacustrine lignite	Fluvial/lacustrine	Petit Pâtis	Rivecourt	Oise	France	Europe	11.831	Folie et al. (2013)
Squamata		Lacertidae	Cernaycerta duchaussoisi	MNHN CR17403, left dentary	MNHN CR 17402 left dentary	2	27-Thanetian			Conglomérat de Cernay Formation		Lithology not reported	terrestrial	Cernay	Lemoine	Oise	France	Europe	7.43322	Augé (2005)
Squamata		Boidae	Corallus priscus	DGM 1332-R	Referred material: 37 trunk vertebrae (DGM 1333-R: 1 vertebra; DGM 1334a-R: 2 vertebrae; DGM 1334b-R: 9 vertebrae; DGM 1334c-R: 1 vertebra; DGM 1335a-R: 1 veltebra; DGM 1335b-R: 1 vertebra; DGM 1335c-R: 1 vertebra; DGM 1335d-R: 21 vertebrae), (collections: 1334a-R by "J.S. Carvalho" in 1949; 1334b-R and 1334c-R by "J.S. Carvalho" in 1967; 1335a-R by "Campos and Silva", date unknown; 1335b-R in 19…	38	27-Thanetian	29-Ypresian		Itaboraí Snake Collections	All snake specimens collected from multiple fissure fills	Terrestrial carbonate	freshwater,terrestrial	Itaboraí Snake Collections	Rio de Janeiro		Brazil	South America	4.78873	Rage (2001)	Albino & Brizuela (2014)
Squamata		Boidae	Hechtophis austrinus	DOM 1326-R, one mid-trunk vertebra	Referred material: 71 trunk veltebrae (DOM 1327-R: 1 vertebra; DOM 1328-R: 1 vertebra; DOM 1329a-R: 11 vertebrae; DOM 1329b-R: 1 vertebra; DOM 1329c-R: 1 vertebra; DOM 1329d-R: 10 vertebrae; DOM 132ge-R: 13 vertebrae; DOM 1330a-R: 7 vertebrae; DGM 1330b-R: 7 vertebrae; DGM 1330c-R: 3 veltebrae; DGM 1330d-R: 2 veltebrae; DGM 1330e-R: 14 vertebrae), (collections: 1327-R and 1330a-R by "Priee and Ca…	72	27-Thanetian	29-Ypresian		Itaboraí Snake Collections	All snake specimens collected from multiple fissure fills	Terrestrial carbonate	freshwater,terrestrial	Itaboraí Snake Collections	Rio de Janeiro		Brazil	South America	4.78873	Rage (2001)	Albino & Brizuela (2014)
Squamata		Aniliidae	Hoffstetterella brasiliensis	DGM 1323-R, one mid-trunk vertebra	Referred material: 7 vertebrae (DGM 1324a-R, DGM 1324b-R, DGM 1325-R) all collected in 1968 by "Price and Campos".	8	27-Thanetian	29-Ypresian		Itaboraí Snake Collections	All snake specimens collected from multiple fissure fills	Terrestrial carbonate	freshwater,terrestrial	Itaboraí Snake Collections	Rio de Janeiro		Brazil	South America	4.78873	Rage (1998)	Albino & Brizuela (2014)
Squamata		NO_FAMILY_SPECIFIED	Itaboraiophis depressus	DGM 1357-R, one mid-trunk vertebra	Referred material: ten trunk vertebrae (DGM 1358-R to 1362-R; DGM 1363a, b-R; DGM 1364a, b, c-R), (collections: DGM 1358-R and 1360-R by "J.S. Carvalho and O.S. Santos" in 1953; DGM 1359-R and 1362-R by "Campos and Silva" in 1968; DGM 1364a, b, c-R by "J.S. Carvalho" in 1967; DGM 1363a, b in 1961 by unknown collector(s); DGM 1361 by "Campos and Silva", date unknown).	11	27-Thanetian	29-Ypresian		Itaboraí Snake Collections	All snake specimens collected from multiple fissure fills	Terrestrial carbonate	freshwater,terrestrial	Itaboraí Snake Collections	Rio de Janeiro		Brazil	South America	4.78873	Rage (2008)	Albino & Brizuela (2014)
Squamata		Madtsoiidae	Madtsoia camposi	DGM 1311-R, one mid-trunk vertebra	Referred material: 1 palatine (DGM 13l3a-R), 1 maxilla (DGM 13l3b-R), 1 dentary (DGM 1313c-R), 177 vertebrae, complete or identifiable fragments (DGM 13lOaR/1310i-R, DGM 1314-R, DGM 1315-R, DGM 1316a-R, 1316b-R, DGM 1317a-R, 1317b-R, DGM 1318a-R, DGM 1319-R, DGM 1320a-R, DGM 1320b-R), 36 ribs (DGM 1312a-R, DGM 1312b-R, DGM 1316c-R, DGM 1317c-R, DGM 1317d-R, DGM 1318b-R), (l31Oa-R/13lOi-R, 1315-R,…	181	27-Thanetian	29-Ypresian		Itaboraí Snake Collections	All snake specimens collected from multiple fissure fills	Terrestrial carbonate	freshwater,terrestrial	Itaboraí Snake Collections	Rio de Janeiro		Brazil	South America	22.8169	Rage (1998)	Albino & Brizuela (2014)
Squamata		Oligodontosauridae	Oligodontosaurus wyomingensis	YPM-PU 14246		1	27-Thanetian	27-Thanetian		Polecat Bench Formation		lithology not reported	terrestrial	"Princeton Quarry"/Big Sands Coulee	Park County	Wyoming	United States of America	North America	13.0081	Gilmore (1942)
Squamata		Palaeophiidae	Palaeophis littoralis	AMNH 2392, A set of 3 vetebrae (presumed lost)	USNM 13640; USNM 13641; MSUVP 1212	4	27-Thanetian	27-Thanetian		Wilcox Group	Tuscahoma Formation	Lithology not reported	estuarine/bay	Tuscahoma Formation Site of Mississippi	Meridian, Lauderdale County	Mississippi	United States of America	North America	4.78873	Cope (1868)	Gilmore (1938)	Parmley & Case (1988)
Squamata		Boidae	Paraungaliophis pricei	DGM 1365-R	one posterior trunk vertebra (DGM 1366-R)	2	27-Thanetian	29-Ypresian		Itaboraí Snake Collections	All snake specimens collected from multiple fissure fills	Terrestrial carbonate	freshwater,terrestrial	Itaboraí Snake Collections	Rio de Janeiro		Brazil	South America	4.78873	Rage (2008)	Albino & Brizuela (2014)
Squamata		NO_FAMILY_SPECIFIED	Paulacoutophis perplexus	DGM 1367-R, one mid-trunk vertebra	Referred material: ten trunk vertebrae (DGM 1368-R to 1372-R; DGM 1373a, b-R; DGM 1374a, b, c-R) and one cloacal or anterior caudal vertebra (DGM 1375-R), (collections: DGM 1368-R and 1373a, b-R by "J.S. Carvalho" in 1949; DGM 1370-R by "J.S. Carvalho" in 1967; DGM 1371-R by "Sonia Cruz" in 1966; 1372-R in 1968 by unknown collector(s); 1369-R, 1374a, b, c-R, and 1375-R, date(s) and collector(s) u…	12	27-Thanetian	29-Ypresian		Itaboraí Snake Collections	All snake specimens collected from multiple fissure fills	Terrestrial carbonate	freshwater,terrestrial	Itaboraí Snake Collections	Rio de Janeiro		Brazil	South America	5.6338	Rage (2008)	Albino & Brizuela (2014)
Squamata		Necrosauridae	Provaranosaurus acutus	YPM PU 14243		1	27-Thanetian	27-Thanetian		Polecat Bench Formation		lithology not reported	terrestrial	"Princeton Quarry"/Big Sands Coulee	Park County	Wyoming	United States of America	North America	5.8072	Gilmore (1942)
Squamata		NO_FAMILY_SPECIFIED	Restes rugosus	Princeton no. 14559, posterior half of right maxillary bearing five teeth	PALEOCENE Referred specimens.-Princeton no. 14640, parts of both maxillaries, both dentaries, jugal, and fragmentary skull and jaw parts. GAUTHIER (1982) Referred Specimens from EOCENE: UC loc. V-74158; UCMP 119434, posterior half of coossified frontals; UC loc. V-70246; UCMP 98229, anterior two-thirds of partially cosssified frontals; UCMP 100049, worn right frontal from the level of the post fr…	2	27-Thanetian	30-Lutetian		Polecat Bench Formation		Lithology not reported	terrestrial	"Princeton Quarry"/Big Sands Coulee	Park County	Wyoming	United States of America	North America	15.5633	Gauthier (1982)	Gilmore (1942)
Squamata		Boidae	Titanoboa cerrejonensis	UF/IGM , a single precloacal vertebra	Paratype: UF-IGM 2 nearly complete precloacal vertebra; UF-IGM3- UF-IGM 28; 184 precloacal vertebrae, representing 28 individuals	28	27-Thanetian	27-Thanetian		Cerrejón Formation	Middle segment	claystone	fluvial floodplain/deltaic	La Puente Pit, Cerrejón Coal Mine		Guajira Peninsula	Colombia	South America	8.30986	Head et al. (2009)
Squamata		NO_FAMILY_SPECIFIED	Todrasaurus gheerbranti	USTL, THR 407, a nearly complete left dentary with part of the splenial		1	27-Thanetian			Jbel Guersif Formation		peritidal dolomitic shelly/skeletal limestone	near-shore marine	Adrar Mgorn 1	Meknès-Tafilalet		Morocco	Africa	7.43322	Augé & Rage (2006)
Squamata		Parasaniwidae	Tsagansaurus nemegetensis	PIN, no. 4758/1, right maxilla	PIN, no. 4758/8, dorsal vertebra	2	27-Thanetian	29-Ypresian		Naran Bulak Formation	Zhigden Member	Lithology not reported	terrestrial	Tsagan Sair	Omnogov	Omnogov	Mongolia	Asia	13.705	Alifanov (2018)
Squamata		Palaeophiidae	Vialovophis zhylan	CCMGE 18/12173, mid trunk vertebra.	CCMGE 19/12173, anterior trunk vertebrae, 20/12173, fragmented vertebra	3	27-Thanetian	29-Ypresian				poorly lithified white/yellow sandstone	marine	Zhylga 1a		Chimkent	Kazakhstan	Asia	4.78873	Averianov (1997)
Squamata		Boidae	Waincophis cameratus	DGM 1343-R, one mid-trunk vertebra	Referred material: 48 trunk vertebrae (DGM 1344-R: 1 vertebra; DGM 1345a-R: 3 vertebrae; DGM 1345b-R: 5 vertebrae; DGM 1345c-R: 1 veltebra; DGM 1346a-R: 21 vertebrae; DGM 1346b-R: 17 vettebrae), (collections: 1345a-R by "J.S. Carvalho" in 1967; 1345b-R by "J.S. Carvalho and O.S. Santos" in 1953; 1345c-R by "J.S. Carvalho" in 1949; 1346a-R in 1968, by unknown collector(s); 1344-R and 1346b-R, date…	49	27-Thanetian	29-Ypresian		Itaboraí Snake Collections	All snake specimens collected from multiple fissure fills	Terrestrial carbonate	freshwater,terrestrial	Itaboraí Snake Collections	Rio de Janeiro		Brazil	South America	4.78873	Rage (2001)	Albino & Brizuela (2014)
Squamata		Boidae	Waincophis pressulus	DGM l337-R, one mid-trunk vertebra	Referred material: 34 trunk vertebrae (DGM 1338-R: 1 vertebra; DGM l339-R: 1 vertebra; DGM 1340a-R: 3 vertebrae; DGM 1340b-R: 4 vertebrae; DGM l340c-R: 4 vertebrae; DGM l341a-R: 2 articulated vertebrae; DGM l341b-R: 1 vertebra; DGM l341c-R: 4 vellebrae; DGM 1341d-R: l3 vertebrae; DGM l341e-R: 1 vertebra), (collections: l338-R and l341c-R by "Price and Campos" in 1968; 1339-R and 1340b-R by "J.S. …	35	27-Thanetian	29-Ypresian		Itaboraí Snake Collections	All snake specimens collected from multiple fissure fills	Terrestrial carbonate	freshwater,terrestrial	Itaboraí Snake Collections	Rio de Janeiro		Brazil	South America	4.78873	Rage (2001)	Albino & Brizuela (2014)
Squamata	Serpentes	NO_FAMILY_SPECIFIED	Amaru scagliai	Holotype: Thirteen articulated series of precloacal vertebrae (MMP 4660-M)	Material: Thirteen portions of the vertebral column, including: four laterally compressed vertebrae and a small fragment of a fifth (MMP4660-M-1; Fig. 2 (1, 2)); three vertebrae with a strong lateral compression (MMP4660-M-2; Fig. 2 (3, 4, 5)); three vertebrae not strongly deformed but twisted and articulated with a fragment of a fourth (MMP4660-M-3; Fig. 2 (6)); two extremely depressed vertebrae…	14	29-Ypresian	29-Ypresian		Lumbrera Formation		ferruginous, peloidal, red, sandy mudstone and marl	terrestrial/?paleosol	Pampa Grande		Salta	Argentina	South America	5.6338	Albino (2018)
Squamata		Polychrotidae	Afairiguana avius	FMNH PR 2379, a complete, but weathered, skeleton		1	29-Ypresian			Green River Formation	Fossil Butte Member	lacustrine deltaic limestone	lacustine deltaic	Warfiled Springs	Lincoln County	Wyoming	United States of America	North America	64.1115	Conrad et al. (2007)
Squamata		Madtsoiidae	Alamitophis tingamarra	QMF 19729 (mid- to posterior trunk vertebra)`	PARATYPES: Anterior trunk vertebrae: QMF19735; middle trunk vertebrae: QMF19029, QMF19730, QMF19731, QMF19734; posterior trunk vertebra QMF20233; caudal vertebrae: QMF19732, QMF19733. REFERRED MATERIAL: Ribs: QMF19026, QMF19033, QMF20920, QMF23898; dentary: QMF23893	14	29-Ypresian			Tingamarra Local Fauna	Boat Mountain deposit	lacustrine claystone/sandstone	lacustrine	Tingamarra Station		Queensland	Australia	Australia	11.2676	Scanlon (2005)
Squamata		Bipedidae	Anniealexandria gansi	UCMP 167594 (partial left dentary)	PARATYPES. UCMP 150852–150854 (dentary fragments), 150855 (anterior half of right maxilla; Fig. 10C, D), 150886– 150888 (vertebra fragments), 150903–150906 (dentary fragments), 150912 (vertebra; Fig. 10H), 150941 (ver- tebra), 150949, 150976–150980, 150982 (dentary frag- ments), 151008 (left maxilla fragment), 151072 (dentary fragment), 151073 (right maxilla), 151074–151076 (dent- ary fragments),…	52	29-Ypresian			Willwood Formation		terrestial mudstone	fluvial floodplain	Castle Gardens	Washakie County	Wyoming	United States of America	North America	18.1477	Smith (2009)
Squamata		Iguanidae	Anolbanolis banalis	UCMP 400150 (partial right postorbital)	PARATYPES. UCMP 150882 (left squamosal fragment), 150883 (partial right postorbital), 150892 (partial left postorbital; Fig. 5R), 150929 (left squamosal fragment), 150998, 151002 (jaw fragments), 151086 (left dentary fragment; Fig. 6G), 151087, 151090 (left dentary fragments), 167241 (partial parietal; Fig. 6D), 167242 (partial parietal; Fig. 6A– C), 167290 (jugal fragment), 167292 (frontal fragm…	47	29-Ypresian			Willwood Formation		terrestial mudstone	fluvial floodplain	Castle Gardens	Washakie County	Wyoming	United States of America	North America	28.1069	Smith (2009)
Squamata		Iguanidae	Anolbanolis geminus	USNM 527980 (partial right maxilla)	Paratypes. USNM 527815 (partial left dentary; Text-fig. 4E), 527816 (left mandible fragment), 527828 (jaw fragment), ?527832 (left maxilla fragment), 527836 (portion of articulated right dentary and splenial; Text-fig. 4F), 527843 (jaw fragment), 527844 (right dentary fragment), 527849 (left dentary fragment), 527852 (jaw fragment), 527861, 527862 (left dentary fragments), 527870 (partial right d…	18	29-Ypresian			Willwood Formation		gray mudstone/immature paleosol	fluvial floodplain	Elk Creek	Big Horn County	Wyoming	United States of America	North America	18.2346	Smith (2011)
Squamata		Anomalophidae	Anomalophis bolcensis	MCZ 1001, 10002, and 1003		3	29-Ypresian			Monte Bolca		shelly/skeletal limestone	lagoonal or restricted shallow subtidal	Monte Bolca			Italy	Europe	6.61972	Auffenberg (1959)
Squamata		Anguidae	Apodosauriscus minutus	UCMP 100125 (posterior half of left dentary)	Referred Specimens: UCMP 100056, 100057, 100059, isolated body osteoderms; UCMP 100103, posterior one-third of right frontal; UCMP 1001 12, fragment of right dentary; UCMP 100118, posterior twothirds of left dentary; UCMP 100126, fragment of left dentary; UCMP 100128, fragment of posterior end of right dentary; UCMP 100138, fragment from anterior end of right maxilla; UCMP 100139, posterior proce…	18	29-Ypresian			Wasatch Formation		dark gray, carbonaceous claystone/siltstone	lacustrine/ponds	Oh! Locality	Sweetwater County	Wyoming	United States of America	North America	11.6144	Gauthier (1982)
Squamata		Anguidae	Apodosauriscus thermophilus	UCMP 167422 (left frontal fragment)	PARATYPES. UCMP 167266 (right maxilla fragment), 167411 (parietal fragment; Fig. 11B, C), 167412 (left frontal fragment), 167421 (skull fragment), 167515 (left frontal fragment), 167603 (left dentary fragment; Fig. 11E), 400178 (left dentary fragment; Fig. 11D), 400179 (left dentary fragment). REFERRED SPECIMEN. UCMP 167408 (left frontal fragment).	10	29-Ypresian			Willwood Formation		terrestial mudstone	fluvial floodplain	Castle Gardens	Washakie County	Wyoming	United States of America	North America	16.8409	Smith (2009)
Squamata		Palaeophiidae	Archaeophis proavus	Berlin Museum (lost?) Complete skeleton with skin impressions		1	30-Lutetian			Monte Bolca		shelly/skeletal limestone	lagoonal or restricted shallow subtidal	Monte Bolca			Italy	Europe	48.4507	Janensch (1906)	Auffenberg (1959)
Squamata		Anguidae	Arpadosaurus gazinorum	USNM 25826 (disarticulated skull elements, osteoscutes, and fragments of vertebrae)		1	29-Ypresian			Wasatch Formation		lithology not reported	terrestrial	UCMP V77067	Sublette County	Wyoming	United States of America	North America	20.2091	Meszoely (1970)
Squamata		Anguidae	Arpadosaurus sepulchralis	V74022: UCMP 214431 (partial right frontal)	Paratypes. V74022: UCMP 214586 (partial dentary), 214675 (left dentary; Figures 20C–E, 22C); V74024: UCMP ?151761 (partial ?left ?maxilla).	4	29-Ypresian			Wasatch Formation		lacustrine limestone; subjacent calcareous mudstone	lacustrine	Turtle Graveyard	Sweetwater County	Wyoming	United States of America	North America	13.1243	Smith & Gauthier (2013)
Squamata		Scincidae	Axonoscincus sabatieri	MNHN, PMT 37 (Right dentary)	MATÉRIEL EXAMINÉ. — MNHN : 1 dentaire droit holotype (Fig. 6D, E, PMT 37), 6 dentaires gauches et 4 dentaires droits plus ou moins incomplets (PMT 90- 94), 2 extrémités postérieures de maxillaires, 1 partie antérieure de maxillaire (PMT 95-96), 1 + ? 1 prémaxillaire (Fig. 6A-C, PMT 38-39). Au moins 6 individus présents.	15	29-Ypresian			MP 10		unlithified sandstone	marginal marine	Prémontré		Picardie	France	Europe	12.892	Augé (2003)
Squamata		Corytophanidae	Babibasiliscus alxi	UWBM 89090; a nearly complete skull with lower jaws and parts of first two cervical vertebrae (Fig 1)		1	29-Ypresian			Bridger Formation	Black Forks Member	lithology not reported	terrestrial	Lucky Lizard locality	Uinta County	Wyoming	United States of America	North America	44.2509	Conrad (2015)
Squamata		Shinisauridae	Bahndwivici ammoskius	FMNH PR2260 (skeleton of an adult lizard)		1	29-Ypresian			Green River Formation	Fossil Butte Member	lacustrine-large limestone	lacustrine	Tynsky Quarry	Lincoln County	Wyoming	United States of America	North America	69.8026	Conrad (2006)
Squamata		Blanidae	Blanosaurus primeocaenus	IRSNB R 287 (DIII RS26), a nearly complete left dentary	Referred specimens: Dormaal, Vlaamse Brabant, Belgium: about 60 dentaries and fragmentary dentaries, from the levels DIIC and DIII of the private collection of one of us (R.S.) including IRSNB R 113 (left dentary); and more than one hundred of vertebrae including IRSNB R 114 (dorsal vertebra) and IRSNB R 288 (DIIC RS15, trunk vertebra); Condé-en-Brie, Paris Basin, France: two dentaries including …	200	29-Ypresian			Tienen Formation	Dormaal Member	lithology not reported	terrestrial	Dormaal		Brabant	Belgium	Europe	12.5352	Folie et al. (2013)
Squamata		Boidae	Boavus brevis	PMNH 468, a set of vertebrae (single thoracic vertebra)		1	29-Ypresian	30-Lutetian		Bridger Formation	Lower member	lithology not reported	freshwater,terrestrial	Grizzly Buttes	Uinta County	Wyoming	United States of America	North America	4.78873	Marsh (1871)
Squamata		Boidae	Boavus occidentalis	P. M. N. H., Cat. no. 511. Consists of a single dorsal vertebra.	A specimen, No. 12980 U. S. N. M. in the National Museum collections, having vertebrae identical in size and other characteristics with the type of Boavus occidentalis, permits of its definite reference to this genus and species. This specimen consists of the complete left ramus with teeth, quadrate of the same side, fragment of a maxillary, and 70 or more vertebrae with many ribs.	2	29-Ypresian	30-Lutetian		Bridger Formation	Lower member	lithology not reported	freshwater,terrestrial	Grizzly Buttes	Uinta County	Wyoming	United States of America	North America	28.0282	Marsh (1871)	Gilmore (1938)
Squamata		NO_FAMILY_SPECIFIED	Borealilysia carinata	AMNH 3826, incomplete precloacal vertebra (type specimen of Coniophis carinatus; Hecht, 1959: pl. 52).		1	29-Ypresian	30-Lutetian		Bridger Formation		lithology not reported	freshwater,terrestrial	Hyopsodus Hill	Sublette County	Wyoming	United States of America	North America	4.78873	Head (2020)	Hecht (1959)
Squamata		NO_FAMILY_SPECIFIED	Borealilysia gunnelli	DMNH EVP 57990A, two articulated precloacal vertebrae		1	29-Ypresian	30-Lutetian		Bridger Formation		lithology not reported	freshwater,terrestrial	Gatortown	Sublette County	Wyoming	United States of America	North America	4.78873	Head (2020)
Squamata		Agamidae	Brevidensilacerta xichuanensis	IVPP V 9587.1, a mandible (incomplete right lower jaw)	Referred Specimens: IVPP V 9587.2, right maxilla; IVPP V 9587.3, partial premaxilla	3	29-Ypresian	32-Priabonian		Hetaoyuan Formation		terrestrial; lithified, gray, white marl and red, sandy siltstone	estuarine/bay	Xichuan		Henan	China	Asia	14.518	Li (1991)
Squamata		Boidae	Calamagras gallicus	A caudal vertebra (GR 7896)	Referred material: About 30 trunk vertebrae from the Ypresian of localities (Grauves, Conde-en-Brie, Avenay, Sèzannes, and perhaps Mutigny) in the Paris Basin.	31	29-Ypresian			Carrière "Grauves"		Lithology not reported	freshwater,terrestrial	Carrière "Grauves"		Marne	France	Europe	4.78873	Rage (1977)
Squamata		Boidae	Calamagras primus	A nearly complete, anterior, mid-thoracic vertebra (A.M.N.H. No. 3828;	REFERRED MATERIAL: Specimens of this form are known from locality 5. Most of these vertebrae are not so complete as the holotype and are probably more posterior in the vertebral column.	1	29-Ypresian	30-Lutetian		Bridger Formation	Br3 Mammal Zone	lithology not reported	freshwater,terrestrial	Hyopsodus Hill	Sublette County	Wyoming	United States of America	North America	4.78873	Hecht (1959)
Squamata		Boidae	Calamagras turkestanicus	ZIN PH 1/2, an anterior/middle trunk vertebra	Referred Material: about 50 more or less weathered trunk vertebrae from the same locality	51	29-Ypresian			Alai Beds Formation		lithology not reported	freshwater,terrestrial	Andarak 2		Osh	Kyrgyzstan	Asia	4.78873	Danilov & Averianov (1999)
Squamata		Amphisbaenidae	Campinosaurus woutersi	IRScNB R119 (posterior half of left dentary)		1	29-Ypresian			Tienen Formation	Dormaal Member	Lithology not reported	terrestrial	Dormaal		Brabant	Belgium	Europe	6.38792	Augé (2005)
Squamata		Boidae	Cheilophis huerfanoensis	AMNH 5195, a set of vertebrae (About 157 anterior and posterior thoracic vertebrae and numerous rib fragments)		1	27-Thanetian	34-Rupelian		Huerfano Formation		lithology not reported	freshwater,terrestrial	Two miles north of Gardner	Huerfano County	Colorado	United States of America	North America	7.88732	Gilmore (1938)
Squamata		Boidae	Chubutophis grandis	MLP 83-III-1-150, an almost complete trunk vertebra		1	29-Ypresian	32-Priabonian		Sarmiento Formation	Gran Barranca Member	lithology not reported	freshwater,terrestrial	Valle Hermoso		Chubut	Argentina	South America	4.78873	Albino (1993)
Squamata		Changjiangosauridae	Creberidentat henanensis	IVPP V 9589.1, a maxilla (left maxilla)	Referred Specimens: IVPP V 9589.2 right mandible	2	29-Ypresian	32-Priabonian		Hetaoyuan Formation		terrestrial; lithified, gray, white marl and red, sandy siltstone	estuarine/bay	Xichuan		Henan	China	Asia	9.7561	Li (1991)
Squamata		Lacertidae	Cryptolacerta hassiaca	SMF ME 2604, a skeleton (nearly complete specimen missing distal tail)		1	29-Ypresian	31-Bartonian		Messel Formation		lithified claystone	crater lake	West of Quarry 2, 50cm above Level β12 (B12), Messel Pit World Heritage Site	Hessen		Germany	Europe	77.4681	Müller et al. (2011)
Squamata		Lacertidae	Dormaalisaurus girardoti	IRSNB R205, an incomplete right dentary	Matériel: Dormaal (MP7, niveau DIII), un dentaire droit holotype (R205), quatre dentaires droits incomplets, trois dentaires gauches incomplets. Prémontré (MP10), un dentaire presque complet (PMT17, fig. 3), quelques dentaires et maxillaires incomplets.	8	28-Eocene			Tienen Formation	Dormaal Member	Lithology not reported	terrestrial	Dormaal		Brabant	Belgium	Europe	9.7561	Augé & Smith (2002)
Squamata		Lacertidae	Dormaalisaurus rossmanni	IRSNB R206 an incomplete right dentary	Matériel : Dormaal (MP7, niveau III), dentaire holotype (R206), un maxillaire droit incomplet. Prémontré (MP10), un dentaire gauche, partie postérieure d’un maxillaire droit (PMT18).	4	28-Eocene	32-Priabonian		Tienen Formation	Dormaal Member	Lithology not reported	terrestrial	Dormaal		Brabant	Belgium	Europe	9.7561	Augé & Smith (2002)
Squamata		Tropidophiidae	Dunnophis matronensis	Gr 7892 mid-dorsal vertebra	numerous other vertebrae	1	29-Ypresian	30-Lutetian		Carrière "Grauves"		Lithology not reported	terrestrial	Carrière "Grauves"		Marne	France	Europe	4.78873	Rage (1973)
Squamata		Tropidophiidae	Dunnophis microechinis	AMNH 3830 (complete mid-thoracic vertebra)	AMNH 3831 (caudal vertebra)	2	29-Ypresian	30-Lutetian		Bridger Formation	Br3 Mammal Zone	lithology not reported	freshwater,terrestrial	Hyopsodus Hill	Sublette County	Wyoming	United States of America	North America	4.78873	Hecht (1959)
Squamata		Pan-Xenosaurus	Entomophontes hutchisoni	USNM 527961 (left dentary)	Paratypes. USGS locality D2035Q: USNM 527822 (jaw fragment), 527874 (jaw fragment). Referred specimens. Tabernacle Butte: AMNH 3820 (left maxilla fragment), 4959 (left maxilla; Figure 26A, B).	5	29-Ypresian	30-Lutetian		Willwood Formation		gray mudstone/immature paleosol	fluvial floodplain	Elk Creek	Big Horn County	Wyoming	United States of America	North America	9.7561	Smith & Gauthier (2013)
Squamata		Pan-Xenosaurus	Entomophontes incrustatus	UCMP 98223 (right dentary)	Paratypes. V70246: UCMP 85783 (partial premaxilla; Figure 24A, B), 100031 (skull fragment), 100032 (partial parietal; Figure 25B, C), 100033 (left frontal fragment; Figure 24G), 100034 (right frontal fragment; Figure 24H, I), 100035 (frontal fragment), 100036 (15 osteoderms; example: Figure 25J), 100037 (13 miscellaneous teeth and fragments), 100038 (right dentary fragment), 100040 (right dentary…	102	29-Ypresian			Wasatch Formation	Main Body Member	dark gray, carbonaceous claystone/siltstone	lacustrine/ponds	Araphahovius Paleofaunule	Sweetwater County	Wyoming	United States of America	North America	21.8351	Smith & Gauthier (2013)
Squamata		Anguidae	Eodiploglossus borealis	UCMP 100100, posterior two-thirds of right dentary	Referred Specimens: UCMP 100044, fragment from anterior half of left maxilla; UCMP 100058, isolated body osteoderms; UCMP 100104, right frontal missing parts from anterior and posterior ends; UCMP 100105, right frontal missing parts from anteromedial and posterolateral ends; UCMP 100106, posterior half of right frontal; UCMP 100123, posterior process of right maxilla; UCMP 100124, fragment left m…	18	29-Ypresian	30-Lutetian		Wasatch Formation		dark gray, carbonaceous claystone/siltstone	lacustrine/ponds	Oh! Locality	Sweetwater County	Wyoming	United States of America	North America	14.9826	Gauthier (1982)
Squamata		Anguidae	Eoglyptosaurus donohoei	USNM 18316, a partial skull (badly damaged skull)	U.S.N.M, No. 18317, skull and jaw fragments with scutes	2	29-Ypresian	30-Lutetian		Wind River Formation		lithology not reported	terrestrial	Boysen Reservoir (48FR65)	Fremont County	Wyoming	United States of America	North America	55.7491	Sullivan (1979)	Smith (2009b)
Squamata		Anguidae	Gaultia silvaticus	UCMP 216000 (partial frontal)	PARATYPES. UCMP 150857 (partial parietal), 150928 (parietal fragment), 150966 (partial left frontal; Fig. 18E, F), 150967 (partial right dentary; Fig. 18K), 150968 (parietal fragment), 151030 (left and right dentary fragments; left one: Fig. 18J), 151034–151037 (jaw fragments), 151040 (parietal fragment), 151058 (dentary fragment), 151063, 151064 (jaw fragments), 151065 (right maxilla fragment; F…	23	29-Ypresian			Willwood Formation		terrestial mudstone	fluvial floodplain	Castle Gardens	Washakie County	Wyoming	United States of America	North America	25.9001	Smith (2009)
Squamata		Iguanidae	Geiseltaliellus maarius	HLMD-Me 10207, a partial skeleton (nearly complete skeleton)	Paratypes. SMF ME 2, 1769, 2684 and 2938.	5	29-Ypresian	31-Bartonian		Messel Formation	MP 11	shale	lacustrine	HLMD pit 14	Messel	Hessen	Germany	Europe	94.7735	Smith (2009)
Squamata		Anguidae	Glyptosaurus agmodon	UCMP 179384 (partial right maxilla)	Paratypes. V74022: 214338 (jaw fragment), 214627 (partial right frontal; Figure 22D–F), 399782 (left maxilla fragment).	4	29-Ypresian			Wasatch Formation	Main Body Member	dark gray, carbonaceous claystone/siltstone	lacustrine/ponds	Araphahovius Paleofaunule	Sweetwater County	Wyoming	United States of America	North America	9.17538	Smith & Gauthier (2013)
Squamata		Anguidae	Glyptosaurus rhodinos	USNM 527814 (partial parietal)	Paratype. USNM 527978 (partial right maxilla; Text-figs 10D, 12A–C).	2	29-Ypresian			Willwood Formation		gray mudstone/immature paleosol	fluvial floodplain	Elk Creek	Big Horn County	Wyoming	United States of America	North America	9.52381	Smith (2011)
Squamata		Anguidae	Glyptosaurus sylvestris	PM 526 (=USNM 6523) (left frontal)	YPM 521 (many parts of broken skull and jaws, several short articulated series of cervical and dorsal vertebrae and numerous skull and body osteoderm patches); YPM 522 (frontal, two body scutes, unidentified skull fragment); YPM 523 (small patch of cranial scutes)	4	29-Ypresian	32-Priabonian		Bridger Formation	Lower member	lithology not reported	freshwater,terrestrial	Grizzly Buttes	Uinta County	Wyoming	United States of America	North America	34.2625	Marsh (1871)
Squamata		Priscagamidae	Heterodontagama borsukae	GU/RSR/VAS-2035, nearly complete left dentary, with parts of splenial, coronoid and angular	Paratype: GU/RSR/VAS-2036, nearly complete left maxilla. Referred material: GU/RSR/VAS-2046, anteriormost part of a left dentary, GU/RSR/VAS-2050, a jaw fragment	4	29-Ypresian			Cambay Shale Formation		lagoonal; argillaceous, carbonaceous siltstone and claystone	near-shore lagoon	Vastan Lignite Mine		Gujarat	India	India	13.2404	Rana et al. (2013)
Squamata		Agamidae	Indiagama gujarata	GU/RSR/VAS-2009, an incomplete left dentary		1	29-Ypresian			Cambay Shale Formation		lagoonal; argillaceous, carbonaceous siltstone and claystone	near-shore lagoon	Vastan Lignite Mine		Gujarat	India	India	6.38792	Rana et al. (2013)
Squamata		Rhineuridae	Jepsibaena minor	PU 13460, a skull (skull (lacking much of its roof) and articulated lower jaws)		1	29-Ypresian	30-Lutetian		Wind River Formation	Lost Cabin Member	Gray/red mudstone	Fluvial/lacustrine	Davis Ranch	Natrona County	Wyoming	United States of America	North America	53.0986	Gilmore & Jepsen (1945)
Squamata		Gekkonidae	Laonogekko lefevrei	MNHN PMT5, almost complete right maxilla	Referred Material: MNHN : 1 dentaire droit (Fig. 3C, PMT 6), 5 dentaires droits et 4 dentaires gauches plus ou moins incomplets (PMT 70-74), 1 maxillaire droit (Fig. 3A, B, holotype, PMT 5), 1 maxillaire droit et 1 maxillaire gauche incomplets (PMT 75), 1 frontal complet (Fig. 3D, E, PMT 32), 1 frontal incomplet (Augé 2001 : fig. 3.9, PMT 7), 4 vertèbres dorsales, 1 vertèbre caudale (PMT 76-78). …	20	29-Ypresian			MP 10		unlithified sandstone	marginal marine	Prémontré		Picardie	France	Europe	17.77	Augé (2003)
Squamata		Rhineuridae	Lestophis crassus	YPM 531, a set of vertebrae (single cervical vertebra)		1	29-Ypresian	30-Lutetian		Bridger Formation	Lower Member	lithology not reported	terrestrial	Marsh's Fork	Uinta County	Wyoming	United States of America	North America	5.77465	Marsh (1871)
Squamata		Boidae	Lithophis sargenti	YPM 2719, a set of vertebrae (Single thoracic vertebra)		1	29-Ypresian	30-Lutetian		Bridger Formation	Lower member	lithology not reported	freshwater,terrestrial	Grizzly Buttes	Uinta County	Wyoming	United States of America	North America	4.78873	Marsh (1871)
Squamata		Anguidae	Melanosaurus maximus	AMNH 5168 (greater portion of a crushed skull and lower jaws, parts of 2 vertebrae, numerous dermal scutes, many fragments)		1	27-Thanetian	29-Ypresian		Willwood Formation		lithology not reported	terrestrial	5 miles SE of mouth of Pat O'Harra Creek	Park County	Wyoming	United States of America	North America	68.2927	Gilmore (1928)
Squamata		Boidae	Messelophis variatus	SMF ME 1828a, 1828b, articulated nearly complete skeleton and ME 1828c (holotype of three parts), a set of vertebrae (four isolated vertebrae)		1	29-Ypresian	31-Bartonian		Messel Formation	MP 11	shale	lacustrine	Messel Pit	Messel	Hessen	Germany	Europe	88.3099	Baszio (2004)	Scanferla et al. (2016)
Squamata		Palaeophiidae	Nessovophis zhylga	ZISP PC 45/32, anterior trunk vertebra	Paratypes. ZISP PC 38-41/32, 43/32, 44/32, 46/32, 48/32 — anterior trunk vertebrae; 37/32, 42/32, 47/32, and 49/32 — posterior trunk vertebrae.	13	29-Ypresian			Zhylga 1b		poorly lithified white sandstone	marine	Zhylga 1b		Chimkent	Kazakhstan	Asia	4.78873	Averianov (1997)
Squamata		Anguidae	Ophisauriscus quadrupes	reference needed		2	29-Ypresian	31-Bartonian		Geiseltal	MP 13	lacustrine; lithology not reported	lacustrine	Geiseltal, Ce III, Grube "Cecilie"		Sachsen-Anhalt	Germany	Europe	94.1928	Kuhn (1940)
Squamata		Anguidae	Oreosaurus gracilis	USNM 16529, an osteoderm (four keeled, elongated osteoscutes)	right mandible (unnumbered)	2	29-Ypresian	32-Priabonian		Bridger Formation		lithology not reported	terrestrial	Henry's Fork	Sweetwater County	Wyoming	United States of America	North America	14.1696	Marsh (1872)
Squamata		Anguidae	Oreosaurus lentus	USNM 16531, a set of vertebrae (two caudal vertebrae with fused chevrons)		1	29-Ypresian	32-Priabonian		Bridger Formation		lithology not reported	terrestrial	Henry's Fork	Sweetwater County	Wyoming	United States of America	North America	2.67131	Marsh (1872)
Squamata		Anguidae	Oreosaurus microdus	USNM 16528, (dermal headscute, dentary fragment and fragmentary vertebra)		1	29-Ypresian	32-Priabonian		Bridger Formation		lithology not reported	terrestrial	Henry's Fork	Sweetwater County	Wyoming	United States of America	North America	6.38792	Marsh (1872)
Squamata		Anguidae	Oreosaurus minutus	USNM 16530 (dentary (lost) and maxilla).		1	29-Ypresian	32-Priabonian		Bridger Formation		lithology not reported	terrestrial	Henry's Fork	Sweetwater County	Wyoming	United States of America	North America	9.7561	Marsh (1872)
Squamata		Anguidae	Oreosaurus vagans	YPM 541, a partial skeleton (frontals (lectotype), 3 lower jaw fragments, partial right maxilla, pterygoid, scutes and bone fragments)		1	29-Ypresian	30-Lutetian		Bridger Formation	Lower member	lithology not reported	freshwater,terrestrial	Grizzly Buttes	Uinta County	Wyoming	United States of America	North America	15.6794	Marsh (1872)
Squamata	Scincomorpha	NO_FAMILY_SPECIFIED	Ornatocephalus metzleri	SMF ME 3516, a skeleton (articulated specimen)	Paratypes: 4 articulated skeletons (SMF ME 475a+b, WDC-C-MG 122/123, SMNK-Me 930a); Referred material: SMF ME 1249a+b, SMNK-Me 930a and a cast exhibited in the Fossilienun Heumatmuseum Messel, of which the original specimen was not retraceable	6	29-Ypresian	31-Bartonian		Messel Formation	MP 11	shale	lacustrine	Messel Pit	Messel	Hessen	Germany	Europe	92.5668	Weber (2004)
Squamata		Palaeophiidae	Palaeophis casei	YPM-PU 23488, trunk vertebra	YPM-PU 23489, 13 trunk vertebrae collected at the same locality as holotype	2	28-Eocene	28-Eocene		Wilcox Group	Bashi Marl	marl	estuarine/bay	Case Estuary #1 Site	Meridian, Lauderdale County	Mississippi	United States of America	North America	4.78873	Holman (1982)
Squamata		Palaeophiidae	Palaeophis colossaeus	MNHN.F.TGE 614, a mid-trunk vertebra	numerous other vertebrae	1	29-Ypresian			Tamaguélelt Formation		phosphorite	marginal marine	Butte de Tamaguilelt			Mali	Africa	4.78873	Rage (1983)
Squamata		Palaeophiidae	Palaeophis ferganicus	ZISP PC 1/35, mid trunk vertebra	Paratypes. ZISP PC 2/35, 3/35 and 7/35 — mid trunk vertebrae; ZISP PC 4/35 — anterior trunk vertebra; ZISP PC 5/35 — caudal vertebrae; ZISP PC 6/35 — juvenile vertebra.	7	29-Ypresian			Alai Beds Formation		lithology not reported	terrestrial	Andarak 2		Osh	Kyrgyzstan	Asia	6.47887	Averianov (1997)
Squamata		Palaeophiidae	Palaeophis halidanus	YMP PU 2763, a set of vertebrae (single vertebral centrum with one anterior zygapophysis)		1	29-Ypresian	32-Priabonian		Shark River Formation		lithified siliciclastic sediments	shallow marine	Squankum	Monmouth County	New Jersey	United States of America	North America	4.78873	Cope (1868)
Squamata		Palaeophiidae	Palaeophis longus	NHMUK unnumbered specimens Trunk vertebrae		1	29-Ypresian			London Clay Formation		claystone	marine	London Clay, Isle of Sheppey		England	United Kingdom	Europe	4.78873	Owen (1849)
Squamata		Palaeophiidae	Palaeophis maghrebianus	Trunk vertebra MNHN APH 5	Referred specimens. MNHN APH 1–4, APH 6–16 (Arambourg 1952); OCP DEK/GE 500-535, OCP DEK ⁄ GE 537–646 (new collected isolated vertebrae); OCP DEK ⁄ GE 95, OCP DEK ⁄ GE 418 and OCP DEK⁄GE 536 (new collected articulated vertebral segments).	144	29-Ypresian			Djemaïa		calcareous phosphorite	shallow subtidal	Djemaïa			Morocco	Africa	4.78873	Houssaye et al. (2013)
Squamata		Palaeophiidae	Palaeophis toliapicus	NHMUK unnumbered specimens; series of trunk vertebrae		1	29-Ypresian			London Clay Formation		claystone	marine	No. 2 Pit, Aveley, Essex - London Clay	Essex	England	United Kingdom	Europe	4.78873	Owen (1849)
Squamata		Palaeophiidae	Palaeophis typhaeus	NHMUK numerous vertebrae		1	29-Ypresian	30-Lutetian		Selsey Formation		glauconitic, gray silty, sandy claystone	marginal marine	Lee-on-the-Solent	Essex	England	United Kingdom	Europe	4.78873	Owen (1849)
Squamata		Palaeophiidae	Palaeophis vastaniensis	IITR/SB/VLM 914, three associated precloacal vertebrae	reference needed	1	29-Ypresian			Cambay Shale Formation		lagoonal; argillaceous, carbonaceous siltstone and claystone	near-shore lagoon	Vastan Lignite Mine		Gujarat	India	India	4.78873	S. Bajpai and J. J. Head 2008
Squamata		Palaeophiidae	Palaeophis virginianus	USNM 13640 and 13541, a set of vertebrae (two posterior thoracic vertebrae)	Four vertebrae: MSUVP 1200, 1201; MSUVP 1202.	1	27-Thanetian	30-Lutetian		Wilcox Group	Bashi Marl	marl	estuarine/bay	Case Estuary #1 Site	Meridian, Lauderdale County	Mississippi	United States of America	North America	4.78873	Lynn (1934)	Gilmore (1938)	Parmley & Case (1988)
Squamata		Boidae	Palaeopython fischeri	reference needed	over a dozen complete skeletons	12	30-Lutetian	32-Priabonian		Messel; Geiseltal	Middle oil shale	shale	lacustrine	Messel Pit		Sachsen-Anhalt	Germany	Europe	87.7465	Schaal (2004)	Smith & Scanferla (2016)
Squamata		Xantusiidae	Palaeoxantusia amara	UCMP 165315, a mandible (right spleniodentary)	Paratypes. V74022: UCMP 165313 (left dentary), 165317 (left dentary fragment), 167815 (left maxilla fragment), 167816 (right dentary fragment), ?167817 (left maxilla fragment), 214227 (partial right dentary), 214229 (left dentary fragment), 214230 (right dentary fragment), 214244 (left dentary fragment), 214332 (partial left dentary), 214333 (dentary fragment), 214349 (left dentary fragment), 214…	111	29-Ypresian			Wasatch Formation	Main Body Member	dark gray, carbonaceous claystone/siltstone	lacustrine/ponds	Araphahovius Paleofaunule	Sweetwater County	Wyoming	United States of America	North America	22.6481	Smith & Gauthier (2013)
Squamata		Xantusiidae	Palaeoxantusia fera	A.M.N.H. No. 3815, a mandible (left dentary)		1	29-Ypresian			Bridger Formation	Br3 Mammal Zone	lithology not reported	freshwater,terrestrial	Hyopsodus Hill	Sublette County	Wyoming	United States of America	North America	7.43322	Hecht (1956)
Squamata		Xantusiidae	Palepidophyma lilliputiana	V74023: UCMP 399755 (partial right maxilla)	Referred specimen. V77001: UCMP 167934 (right maxilla fragment)	2	29-Ypresian			Wasatch Formation	Main Body Member	dark gray, carbonaceous claystone/siltstone	lacustrine/ponds	Araphahovius Paleofaunule	Sweetwater County	Wyoming	United States of America	North America	5.8072	Smith & Gauthier (2013)
Squamata		Xantusiidae	Palepidophyma paradisa	V99019: UCMP 150827, partial left maxilla	Paratypes. V99019: UCMP 150965, 150970 (right maxilla fragments), 167413 (left frontal fragment; Figure 11I, J), 167495 (right maxilla fragment), 167575 (premaxilla; Figure 11A, B), 167599 (right maxilla fragment), 167600 (left maxilla fragment). Referred specimens. V70243: UCMP 215069 (right maxilla fragment), 215263 (right dentary fragment), 215279 (partial right maxilla; Figure 11H), 215281 (r…	16	29-Ypresian			Willwood Formation		terrestial mudstone	fluvial floodplain	Castle Gardens	Washakie County	Wyoming	United States of America	North America	15.7956	Smith & Gauthier (2013)
Squamata		Iguanidae	Paradipsosaurus mexicanus	USNM 20667 (skull and mandibles, posterior and anterior ends damaged)		1	29-Ypresian	30-Lutetian		Guanajuato Red Conglomerate Fomation		red conglomerate	fluvial channel	Marfil		Guanajuaato	Mexico	North America	41.2311	Fries et al (1955)
Squamata		Boidae	Paraepicrates brevispondylus	AMNH 3829 (complete mid-thoracic vertebra)		1	29-Ypresian	30-Lutetian		Bridger Formation	Br3 Mammal Zone	lithology not reported	freshwater,terrestrial	Hyopsodus Hill	Sublette County	Wyoming	United States of America	North America	4.78873	Hecht (1959)
Squamata		Anguidae	Paraglyptosaurus princeps	YPM 524 (=USNM 16539) (considerable portion of coalesced frontals, median part of right pterygoid, fragm. portions of both rami including symph. end of left dentary, dermal scutes, ph)	HYPODIGM: AMNH 1614, central and posterior part of frontal, parietal fragments, maxilla, cephalic and body osteoderms, plus unidentified skeletal elements. Buck Spring, Alkali Creek, Wyoming. Formation unknown. Collector: Walter Granger, 1912. AMNH 1618, incomplete parietal and body osteoderm. North of Gardner, Colorado. Huerfano Formation (upper beds) (Wasatchian). Collector: unknown, 1918. AMNH…	16	29-Ypresian	32-Priabonian		Bridger Formation	Lower member	lithology not reported	freshwater,terrestrial	Grizzly Buttes	Uinta County	Wyoming	United States of America	North America	30.3136	Sullivan (1979)
Squamata		Anguidae	Paraglyptosaurus yatkolai	AMNH 5181 (nearly complete frontal)		1	29-Ypresian			San Jose Formation		lithology not reported	terrestrial	Arroyo Blanco (AMNH Quarry 88)	Rio Arriba County	New Mexico	United States of America	North America	3.36818	Sullivan (1979)
Squamata		NO_FAMILY_SPECIFIED	Paranecrosaurus feisti	HLMD-Me 13709, Specimen A in Stritzke (1983): nearly complete skeleton preserved in mostly dorsal view	Paratype: Specimen B in Stritzke (1983), the part of which is now SMNK-Me 1124: partial, partially disarticulated skeleton (Appendix 5). Referred specimens. — SMF-ME 10954: complete skeleton preserved in dorsal view (Appendices 1; 2); the Pohl-Perner specimen: nearly complete skeleton (Appendix 3).	4	29-Ypresian			Messel Formation	Oil Shale	lithified shale	lacustrine	Messel Pit		Sachsen-Anhalt	Germany	Europe	96.2834	Smith & Habersetzer (2021)
Squamata		Iguanidae	Paranolis delicatus	USNM 527969 (left dentary)	Referred specimen. USNM 527944 (partial left jugal)	2	29-Ypresian			Willwood Formation		gray mudstone/immature paleosol	fluvial floodplain	Elk Creek	Big Horn County	Wyoming	United States of America	North America	8.59466	Smith (2011)
Squamata		NO_FAMILY_SPECIFIED	Paraprionosaurus wyomingensis	USNM 12955, a maxilla (nearly complete left maxilla with 16 perfect teeth and space for 23 in total)		1	29-Ypresian	30-Lutetian		Bridger Formation	Upper Member	Lithology not reported	terrestrial	2 miles north of Lone Tree Post Office (Bridger D)	Uinta County	Wyoming	United States of America	North America	5.8072	Gimore (1938)
Squamata		Anguidae	Parophisaurus mccloskeyi	USNM 498662 (left dentary)		1	29-Ypresian			Nanjemoy Formation	Potapaco Member	Lithology not reported	shallow marine	Fisher/Sullivan Site	Stafford County	Virginia	United States of America	North America	6.38792	Weems 1999
Squamata		Madtsoiidae	Patagoniophis australiensis	QMF19710 (Fig. IE), a mid-trunk vertebra	PARATYPES: Anterior trunk vertebrae: QMF19023 (Figs 1C, 2A),QMF 19711-16, QMF23892; middle trunk vertebrae: QMF19717 (Figs ID, 2B), QMF19718-20, QMF24395, QMF24468, QMF24471, QMF24749; posterior trunk vertebrae: QMF19027 (Fig. IF), QMF19030, QMF19721-26 (Fiu. 3), QMF24391, QMF24393-94, QMF24576, QMF24754; caudal vertebrae: QMF 19024 (Fig. 1G), QMF 19727-28, QMF24252, QMF24575a. REFERRED MATERIAL:…	48	29-Ypresian			Tingamarra Local Fauna	Boat Mountain deposit	lacustrine claystone/sandstone	lacustrine	Tingamarra Station		Queensland	Australia	Australia	15.2113	Scanlon (2005)
Squamata		Anguidae	Placosaurus ragei	A nearly complete left dentary, IRScNB R263		1	29-Ypresian			Tienen Formation	Dormaal Member	Lithology not reported	terrestrial	Dormaal		Brabant	Belgium	Europe	10.1045	Sullivan et al. (2012)
Squamata		Madtsoiidae	Platyspondylophis tadkeshwarensis	WIF/A 2272, posterior trunk vertebra	Hypodigm: Holotype and WIF/A 2269-WIF/A 2271,WIF/A 2273, GU/RSR/TAD 9503, GU/RSR/TAD 9506, six isolated vertebrae (all from TAD-1).	7	29-Ypresian			Cambay Shale Formation		channel sandstone	fluvial channel	Tadkeshwar Lignite Mine		Gujarat	India	India	4.78873	Smith et al. (2016)
Squamata		NO_FAMILY_SPECIFIED	Procerophis sahnii	One posterior trunk vertebra (VAS 1014)	Paratypes: Seven vertebrae: one anterior trunk (VAS 1015), two mid−trunk (VAS 1016, 1046), one posterior trunk (VAS 1057), one posterior−most trunk (VAS 1047), and two caudal (VAS 1048, 1058) vertebrae	8	29-Ypresian			Cambay Shale Formation		lagoonal; argillaceous, carbonaceous siltstone and claystone	near-shore lagoon	Vastan Lignite Mine		Gujarat	India	India	4.78873	Rage et al. (2008)
Squamata		NO_FAMILY_SPECIFIED	Protagras lacustris	One trunk vertebra		1	29-Ypresian	30-Lutetian		Bridger Formation		lithology not reported	terrestrial	Cottonwood Creek badlands (Bridger B)	Unita County	Wyoming	United States of America	North America	4.78873	Cope (1871)
Squamata		Necrosauridae	Provaranosaurus fatuus	UCMP 98234 (left dentary)	Paratypes. V70246: UCMP 85701 (jaw fragment), 98229 (partial frontal), 99863 (parietal; Figure 29A, B), 100049, 100051, 100053, 100054 (partial frontals; cf. Gauthier 1982), 100120 (right maxilla fragments), 115109 (left dentary fragment), 115110 (right dentary fragment), 115111 (left maxilla fragment), 115112 (eight teeth and jaw fragments), 115113 (partial left dentary; Figure 29G), 115114 (lef…	107	29-Ypresian			Wasatch Formation	Main Body Member	dark gray, carbonaceous claystone/siltstone	lacustrine/ponds	Araphahovius Paleofaunule	Sweetwater County	Wyoming	United States of America	North America	33.4495	Smith & Gauthier (2013)
Squamata		Anguidae	Rajaurisaurus estesi	L.U.V.P. 20011, a mandible (right dentary)	Paratype.-L.U.V.P. 20012, counterpart flake with anterior dentary fragment. Referred material.-L.U.V.P. 20013, frag- mentary right dentary with two posterior teeth and a few unnumbered specimens.	3	29-Ypresian	32-Priabonian		Subathu Formation		red, calcareous shale	lacustrine	Metka Coalfield		Kashmir	India	India	6.38792	Sahni & Srivastava (1976)
Squamata		NO_FAMILY_SPECIFIED	Restes rugosus	Princeton no. 14559, posterior half of right maxillary bearing five teeth	PALEOCENE Referred specimens.-Princeton no. 14640, parts of both maxillaries, both dentaries, jugal, and fragmentary skull and jaw parts. GAUTHIER (1982) Referred Specimens from EOCENE: UC loc. V-74158; UCMP 119434, posterior half of coossified frontals; UC loc. V-70246; UCMP 98229, anterior two-thirds of partially cosssified frontals; UCMP 100049, worn right frontal from the level of the post fr…	7	29-Ypresian	30-Lutetian		Wasatch Formation		thick brown paper shales interbedded with relatively pure carbonate, trona, and gypsum beds	Fluvial/lacustrine	South Pass (Gardnerbuttean)	Fremont County	Wyoming	United States of America	North America	15.331	Gauthier (1982)	Gilmore (1942)
Squamata		Boidae	Rieppelophis ermannorum	SMF ME 1812, five trunk vertebrae. Reference needed	paratype: several complete skeletons	1	29-Ypresian	31-Bartonian		Messel Formation	MP 11	shale	lacustrine	Messel Pit	Messel	Hessen	Germany	Europe	88.3099	Schall & Baszio (2004)	Scanferla et al. (2016)
Squamata		Russellophiidae	Russellophis crassus	One mid−trunk vertebra (VAS 1039)	Paratypes: Eight vertebrae: six trunk (VAS 1011, 1012, 1040–1042, 1056) and two caudal (VAS 1013, 1043) vertebrae. All from the continental beds of the early Eocene Cambay Formation. Other material: Two larger trunk vertebrae (VAS 1044, 1045) from the continental beds may represent overgrown specimens, but their assignment to the species cannot be confirmed.	11	29-Ypresian			Cambay Shale Formation		lagoonal; argillaceous, carbonaceous siltstone and claystone	near-shore lagoon	Vastan Lignite Mine		Gujarat	India	India	4.78873	Rage et al. (2008)
Squamata		Russellophiidae	Russellophis tenuis	MNHN CB 1603 (a single mid-trunk vertebra)		1	28-Eocene	32-Priabonian		Condé-en-Brie		Lithology not reported	terrestrial	Condé-en-Brie		Picardie	France	Europe	4.78873	Rage (1975)
Squamata		NO_FAMILY_SPECIFIED	Saniwa ensidens	USNM 2185, a set of postcrania (disarticulated partial skeleton including partial skull and mandible fragment)	FMNH PR2378, a complete skeleton	2	29-Ypresian	32-Priabonian		Green River Formation	Fossil Buttes Formation	laminated calcimicritic limestone	lacustrine	locality not disclosed		Wyoming	United States of America	North America	96.2834	Rieppel & Grande (2007)
Squamata		NO_FAMILY_SPECIFIED	Saniwa major	Unnumbered humerus, vertebrae		2	29-Ypresian	30-Lutetian		Bridger Formation		lithology not reported	terrestrial	Lodge-Pole Trail	Uinta County	Wyoming	United States of America	North America	5.22648	Leidy (1873)
Squamata		NO_FAMILY_SPECIFIED	Saniwa orsmaelensis	IRScNB IG 8737 (maxilla, dorsal vertebrae, left femur)		1	29-Ypresian			Tienen Formation	Dormaal Member	Lithology not reported	terrestrial	Dormaal		Brabant	Belgium	Europe	10.3368	Dollo (1923)
Squamata		Boidae	Sanjuanophis froehlichi	UNM J-105, seven neariy complete trunk ver- tebrae lacking neural spines (two of which are articulated), de- tached neural spine and zygosphene, two small fragments of trunk vertebrae, and three ?trunk vertebrae in concretions	Paratype. -UNM J-356, trunk vertebra	2	29-Ypresian			San José Formation	Regina Member	lithology not reported	freshwater,terrestrial	UNM Locality 33A	Rio Arriba County	New Mexico	United States of America	North America	4.78873	Sullivan & Lucas (1988)
Squamata		NO_FAMILY_SPECIFIED	Scincoideus grassator	UCMP 214231 (nearly complete right dentary)	Paratypes. V74022: UCMP 165316 (partial left maxilla; Figure 15B, C), 165320, 165321 (left dentary fragments), 165323 (right dentary fragment), 165324–165326 (left maxilla fragments), 165327 (right maxilla fragment), 165328, 165329 (maxilla fragments), 165330, 165331 (jaw fragments), 165371, 165376, 165493 (partial premaxillae), 167677 (partial left dentary), 167679 (partial left maxilla), 167712…	207	29-Ypresian			Wasatch Formation	Main Body Member	dark gray, carbonaceous claystone/siltstone	lacustrine/ponds	Araphahovius Paleofaunule	Sweetwater County	Wyoming	United States of America	North America	22.1835	Smith & Gauthier (2013)
Squamata		Rhineuridae	Spathorhynchus fossorium	USNM 26317, A complete skull with attached man- dibles; articulated portions of vertebral column totaling about 19 trunk vertebrae, many with associated ribs (including axis in articulation with next posterior vertebra); a right first ceratobranchial.	Paratype.-USNM 26318. A nearly complete skull with both mandibles attached, about 8 vertebrae and some rib fragments. Carnegie Museum 25475. Partial skull from NW1/4 Sect. 6, T39N, Natrona County, Wyoming, Wind River Formation, Lost Cabin Member, Middle Eocene (Wasatch	3	29-Ypresian	30-Lutetian		Bridger Formation		lithology not reported	terrestrial	Spathorhynchus fossorium Type Locality	Sweetwater County	Wyoming	United States of America	North America	88.5915	Berman (1973)
Squamata		Agamidae	Suratagama neeraae	GU/RSR/VAS-2030 (nearly complete right dentary)	Referred material: GU/RSR/VAS-2033, a partial left maxilla and GU/RSR/VAS-2040, middle to anterior part of a right dentary.	3	29-Ypresian			Cambay Shale Formation		lagoonal; argillaceous, carbonaceous siltstone and claystone	near-shore lagoon	Vastan Lignite Mine		Gujarat	India	India	9.7561	Rana et al. (2013)
Squamata		Iguanidae	Suzanniwana patriciana	UCMP167664 (right postorbital)	PARATYPES. UCMP 150831 (right dentary fragment), 150833, 150834, 150836 (left dentary fragments), 150837 (right dentary fragment; Fig. 3P), 150838, 150839 (right dentary fragments), 150840, 150843, 150845 (dentary fragments), 150851, 150882 (jaw fragments), 150889 (premaxilla fragment), 150907, 150910, 150929 (jaw fragments), 150991, 150995 (jaw fragments), 151000 (frontal; Fig. 2P), 151006, 1510…	65	29-Ypresian			Willwood Formation		terrestial mudstone	fluvial floodplain	Castle Gardens	Washakie County	Wyoming	United States of America	North America	33.5656	Smith (2009)
Squamata		Iguanidae	Suzanniwana revenanta	UCMP 167682 (partial right jugal)	Paratypes. V74022: UCMP 165309 (partial frontal), 165310 (left dentary fragment), 165332 (partial left maxilla; Figure 4C, D), 165333 (partial left maxilla), 165334 (right maxilla fragment), 165337 (jaw fragment), 165338 (partial right dentary), 165339 (right dentary fragment), 165340 (dentary fragment), 165344 (left maxilla fragment), ?165349 (jaw fragment), ?165378 (right squamosal; Figure 4J),…	116	29-Ypresian			Wasatch Formation	Main Body Member	dark gray, carbonaceous claystone/siltstone	lacustrine/ponds	Araphahovius Paleofaunule	Sweetwater County	Wyoming	United States of America	North America	32.288	Smith & Gauthier (2013)
Squamata		NO_FAMILY_SPECIFIED	Thaumastophis missiaeni	One mid−trunk vertebra (VAS 1017).	Paratypes: Three vertebrae: two mid− (VAS 1018, 1019) and one posterior trunk (VAS 1020) vertebrae.	4	29-Ypresian			Cambay Shale Formation		lagoonal; argillaceous, carbonaceous siltstone and claystone	near-shore lagoon	Vastan Lignite Mine		Gujarat	India	India	4.78873	Rage et al. (2008)
Squamata		Agamidae	Tinosaurus europeocaenus	IRScNB R202, a mandible (left dentary with damaged posterior)		1	29-Ypresian			Tienen Formation	Dormaal Member	Lithology not reported	terrestrial	Dormaal		Brabant	Belgium	Europe	9.7561	Augé & Smith (1997)
Squamata		Agamidae	Tinosaurus indicus	IITR/SB/VLM/ 904, left dentary.	Referred Specimens. IITR/SB/VLM 1051, maxilla, IITR/SB/VLM 748, right dentary; IITR/SB/VLM 820, right dentary; IITR/SB/VLM 1040, right dentary	5	29-Ypresian			Cambay Shale Formation		lagoonal; argillaceous, carbonaceous siltstone and claystone	near-shore lagoon	Vastan Lignite Mine		Gujarat	India	India	9.7561	Prasad & Bajpai (2008)	Rana et al. (2013)
Squamata		NO_FAMILY_SPECIFIED	Tinosaurus lepidus	anterior portion of a lower jaw		1	29-Ypresian	32-Priabonian		Bridger Formation		lithology not reported	terrestrial	Henry's Fork	Sweetwater County	Wyoming	United States of America	North America	6.38792	Marsh (1872)
Squamata		Agamidae	Tinosaurus lushihensis	IVPP V 2899 (right maxilla and lower jaw)	right mandible (unnumbered)	2	29-Ypresian	32-Priabonian		Lushi Formation		gray, white marl and red, argillaceous siltstone	lacustrine	Mengjiapo, fossil locailty no. 57202	Lushi Basin	Henan	China	Asia	9.7561	Dong (1965)
Squamata		Agamidae	Tinosaurus pristinus	Philadelphia Acad. Sci. cat. no. 9134 (median portion of right dentary with eight teeth)	reference needed	1	29-Ypresian	30-Lutetian		Bridger Formation	Bridger C	lithology not reported	terrestrial	Henry's Fork Hill	Sweetwater County	Wyoming	United States of America	North America	6.38792		Gilmore (1928)
Squamata		NO_FAMILY_SPECIFIED	Tinosaurus stenodon	Yale University Museum, cat. no. 615 (portion of right dentary with two complete teeth and basal portion of a third)		1	29-Ypresian	32-Priabonian		Bridger Formation	Bridger C	lithology not reported	terrestrial	Henry's Fork Hill	Sweetwater County	Wyoming	United States of America	North America	6.38792	Marsh (1872)
Squamata		Agamidae	Vastanagama susanae	IITR/SB/VLM 1050, a mandible (left dentary)	Referred material: GU/RSR/VAS-2001-2002, nearly complete right dentaries, GU/RSR/VAS-2003, anterior part of a left dentary, GU/RSR/VAS-2007, anteriormost part of a left maxilla, and GU/ RSR/VAS-2031, anteriormost part of a right maxilla.	6	29-Ypresian			Cambay Shale Formation		lagoonal; argillaceous, carbonaceous siltstone and claystone	near-shore lagoon	Vastan Lignite Mine		Gujarat	India	India	9.7561	Prasad & Bajpai (2008)	Rana et al. (2013)
Squamata		Anguidae	Xestops vagans	YPM 541, a partial skeleton (frontals (lectotype), 3 lower jaw fragments, partial right maxilla, pterygoid, scutes and bone fragments)	AMNH 3819, an other (left frontal).	2	27-Thanetian	30-Lutetian		Bridger Formation	Lower member	Lithology not reported	terrestrial	Grizzly Buttes	Uinta County	Wyoming	United States of America	North America	19.2799	Marsh (1872)	Zonneveld et al. (2000)
Squamata		Anguidae	Xestops savagei	UCMP 146425 (partial parietal)	Paratypes. V70243: UCMP ?215044 (right palatine fragment), ?215073 (right maxilla fragment), 215103 (right dentary fragment), 215108 (premaxilla fragment), 215115 (left dentary fragment), 215116 (right dentary fragment), 215118 (jaw fragment), 215119 (left maxilla fragment; Figure 23A), 215133 (premaxilla fragment), 215169 (left dentary fragment), 215196 (left maxilla fragment), 215197 (right max…	63	29-Ypresian			Wasatch Formation	Main Body Member	channel lag; gray siltstone/sandstone	fluvial channel	Level M, UCMP V-70243	Sweetwater County	Wyoming	United States of America	North America	29.5006	Smith & Gauthier (2013)
Squamata		Gekkonidae	Yantarogekko balticus	GAM 1400, a partial skeleton		1	28-Eocene			Samland Peninsula Gekko Amber		Amber	terrestrial	Samland Peninsula Gekko Amber	Samland Peninsula	Kaliningrad District	Russian Federation	Europe	88.734	Bauer et al. (2005)
Squamata		Changjiangosauridae	Acrodontopsis robustus	PIN, no. 3107/246, dentary	In addition to the holotype, specimens PIN, nos. 3107/235–245 and 247–251 (dentary fragments) from the type locality	17	30-Lutetian	32-Priabonian		Khaychin Formation		Lithology not reported	terrestrial	Khaichin Ula II		Ovorhangai	Mongolia	Asia	6.38792	Alifanov (2009)
Squamata		Changjiangosauridae	Agamimus gracilis	PIN, no. 3107/280, dentary	In addition to the holotype, specimens PIN, nos. 3107/276–279 (maxillae) and 281–306 (dentaries) from the same locality	31	30-Lutetian	32-Priabonian		Khaychin Formation		Lithology not reported	terrestrial	Khaichin Ula II		Ovorhangai	Mongolia	Asia	9.7561	Alifanov (2009)
Squamata		Boidae	Boavus affinis	C.I.T. No. 5119, (mid-thoracic vertebra)	Referred material.-Three mid-thoracic vertebra from C.I.T. locality 202	4	30-Lutetian	41-Serravallian		Sespe Formation	"red beds"	lithology not reported	freshwater,terrestrial	Tapo Canyon (Upper)	Ventura County	California	United States of America	North America	4.78873	Brattstrom (1955)
Squamata		Teiidae	Brevisaurus smithi	MNHN QU 17742, left dentary	MP17, incomplete right maxilla; MNHN QU 17741, fragment of right maxilla, left dentary, anterior right dentary	2	30-Lutetian	39-Burdigalian		Phosphorites du Quercy		terrestrial phosphorite	terrestrial	Phosphorites du Quercy		Languedoc-Rousillon-Midi-Pyrénées	France	Europe	9.7561	Augé (2005)
Squamata		Arretosauridae	Dornosaurus gobiensis	PIN, no. 3107/321, frontal with broken off anterior and posterolateral ends	Referred Material: specimens PIN, nos. 3107/322, 323, fragments of maxillae; and specimens PIN, nos. 3107/307, 314–320, dentary fragments from the type locality	11	30-Lutetian	32-Priabonian		Khaychin Formation		Lithology not reported	terrestrial	Khaichin Ula II		Ovorhangai	Mongolia	Asia	13.1243	Alifanov (2012)
Squamata		NO_FAMILY_SPECIFIED	Eolacerta robusta	CM 4140, complete skeleton	Geiseltal GM 3622 (trunk skeleton), GM 4031 (trunk skeleton), GM 4062 (trunk skeleton), GM 4077 (skeleton), GM 4140 (skeleton, holotype), GM 4141 (skeleton, paratype), GM 4149 (trunk skeleton). Messel HLMD Me 9018 (trunk skeleton), HLMD Be 146 (complete skeleton, figured on pages 103 and 104 in Behnke et al., 1986), HLMD Me 9725 a,b (parts of the tarsus), SMNK Me 815 (maxilla), SMNK uncatalogued …	14	30-Lutetian	32-Priabonian		Messel; Geiseltal	Mittelkohle	Coal/lignite	lacustrine	Gieseltal; Messel		Sachsen-Anhalt	Germany	Europe	92.4506	Nöth 1940	Estes (1983)	Müller, 2001	Augé (2005)
Squamata		Necrosauridae	Eosaniwa koehni	GM XXXVIII 157, a partial skeleton (skull and incomplete skeleton)		1	30-Lutetian			Geiseltal	Mittelkohle	lignite	lacustrine	Geiseltal, Mittlekohle, Zone II		Sachsen-Anhalt	Germany	Europe	25.5517	Haubold (1977)	Estes (1983)	Augé (2005)
Squamata		Iguanidae	Geiseltaliellus longicaudus	GM 4043, a skeleton		1	30-Lutetian	30-Lutetian		Geiseltal		lacustrine coal	marsh/swamp	Geiseltal, Ce III, Grube "Cecilie"		Sachsen-Anhalt	Germany	Europe	52.7294	Kuhn (1944)
Squamata		Changjiangosauridae	Graminisaurus interruptus	PIN, no. 3107/234, right dentary without surangular process		1	30-Lutetian	32-Priabonian		Khaychin Formation		Lithology not reported	terrestrial	Khaichin Ula II		Ovorhangai	Mongolia	Asia	6.38792	Alifanov (2009)
Squamata		Arretosauridae	Khaichinguana eocaenica	PIN, no. 3107/308 (almost complete frontal)	Referred Material: specimens PIN, nos. 3107/309–313, fragments of maxillae; and specimens PIN, nos. 3107/324–328, dentary fragments, from the type locality	11	30-Lutetian	32-Priabonian		Khaychin Formation		Lithology not reported	terrestrial	Khaichin Ula II		Ovorhangai	Mongolia	Asia	13.1243	Alifanov (2012)
Squamata		Changjiangosauridae	Khaichinsaurus reshetovi	PIN 3107/227 (nearly complete left maxilla and left dentary, plus fragment of right surangular)	In addition to the holotype, four specimens, PIN, nos. 3107/229 (maxillary fragment without teeth), 230–232 (dentary fragments) from the same locality	5	30-Lutetian	32-Priabonian		Khaychin Formation		Lithology not reported	terrestrial	Khaichin Ula II		Ovorhangai	Mongolia	Asia	10.6852	Alifanov (2009)
Squamata		Changjiangosauridae	Lavatisaurus elegans	PIN, no. 3107/257, dentary	In addition to the holotype, specimens PIN, nos. 3107/252–256, 258–275 (dentaries) from the type locality.	24	30-Lutetian	32-Priabonian		Khaychin Formation		Lithology not reported	terrestrial	Khaichin Ula II		Ovorhangai	Mongolia	Asia	6.38792	Alifanov (2009)
Squamata		Changjiangosauridae	Lentisaurus giganteus	PIN, no. 3107/226, left maxilla with partially lost premaxillary process, upper part of the dorsal process, and anterior part of the supradental crest		1	30-Lutetian	32-Priabonian		Khaychin Formation		Lithology not reported	terrestrial	Khaichin Ula II		Ovorhangai	Mongolia	Asia	5.92334	Alifanov (2009)
Squamata		Teiidae	Lumbrerasaurus scagliai	MMP 1418, a partial skeleton (anterior portion of left maxilla (MMP 1418-1) with fragmentary teeth, posteromedial portion of left maxilla (1418-2) with teeth, proximal end of left pterygoid )		1	30-Lutetian	32-Priabonian		Lumbrera Formation	Vacan mammal zone	ferruginous, peloidal, red, sandy mudstone and marl	fluvial floodplain	Estancia Pampa Grande, East of Route 9, between Bordo and Toro Rivers		Salta	Argentina	South America	11.4983	Donadio (1985)
Squamata		Madtsoiidae	Madtsoia bai	AMNH 3154, forty-five posterior thoracic vertebrae, forty in one series and five in another,with most of the corresponding ribs, all of one individual.	AMNH 3155, two nearly complete vertebrae and fragments of a third, in articulation.	2	30-Lutetian			Sarmiento Formation		Lithology not reported	terrestrial	Cañadón Vaca (Madtsoia bai holotype locality)		Chubut	Argentina	South America	7.46479	Simpson (1933)
Squamata		Agamidae	Mergenagama paurosa	PSS 41/109, fragmentary dentary with four teeth and the vacant position for another		1	30-Lutetian	32-Priabonian		Mergen Formation		lithology not reported	terrestrial	Mergen (Quarry 2)			Mongolia	Asia	6.38792	Gao & Dashzveg (1999)
Squamata		Necrosauridae	Necrosaurus eucarinatus	GM 4021, a hindlimb with associated osteoderms	GM 4139 a disarticulated skeleton; GM 4049 vertebrae and ?osteoderms; GM 3013, GM 4021 "other specimens"; USTL BFI 1873 an incomplete parietal; USTL PRA 8 frontal; UPS SNB 1014 anterior maxilla and two incomplete right maxillae; USTL ECX 53 a left dentary; MNHN QU 17177, frontal and 2 parietals.	10	30-Lutetian	39-Burdigalian		Giesltal		brown lacustrine coal	lacustrine	Geiseltal, Ce III Grube		Sachsen-Anhalt	Germany	Europe	26.597	Augé (2005)
Squamata		Palaeophiidae	Palaeophis grandis	YPM 2762 (single dorsal vertebra)		1	30-Lutetian	30-Lutetian		Shark River Formation		lithology not reported	terrestrial	Shark River	Monmouth County	New Jersey	United States of America	North America	4.78873	Marsh (1869)
Squamata		Palaeophiidae	Palaeophis porcatus	18 unnumbered vertebrae		18	30-Lutetian			Earnley Formation		sandstone	marginal marine	Bracklesham		England	United Kingdom	Europe	4.78873	Owen (1849)
Squamata		NO_FAMILY_SPECIFIED	Paraplacosauriops quercyi	MNHN QU-16569, nearly complete left dentary	New Referred Material—YPM-PU 11494 (Fig. 2), nearly complete right maxilla (associated with a left dentary and the posterior part of a very small right maxilla [not referable to this taxon], but due to the uncertainty of the association, the dentary is not considered to be part of the same specimen), from Caylus, Tarn-et-Garonne, France; MNHN (Mathis’ collection) LVG1 (Fig. 3), greater posterior …	4	30-Lutetian	39-Burdigalian		Phosphorites du Quercy		terrestrial phosphorite	terrestrial	Phosphorites du Quercy		Languedoc-Rousillon-Midi-Pyrénées	France	Europe	9.7561	Augé & Sullivan (2006)
Squamata		Iguanidae	Parasauromalus olseni	AMNH 1620, a mandible (portion of the right dentary bearing five complete teeth and the basal portions of eight others)		1	30-Lutetian	32-Priabonian		Wind River Formation		lithology not reported	terrestrial	Alkali Creek (AMNH)	Fremont County	Wyoming	United States of America	North America	6.38792	Gilmore (1928)
Squamata		Xantusiidae	Palaeoxantusia allisoni	UCMP 110313, a broken left splenio-dentary	Referred specimens.-Splenio-dentaries: UCMP 104388, 104534, 104559, 104686, 104717, 104756, 104758, 104778, 104824, 104854, 105975, 106717, 106752, 106770, 106772, 106773, 110311, 110312, 110317, and unnumbered specimens; maxillary fragments: 104499, 104741, 104827, and unnumbered specimens.	23	30-Lutetian	32-Priabonian		Friars Formation		lithology not reported	terrestrial	10 collections in San Diego County	San Diego County	California	United States of America	North America	10.8014	Schatzinger (1980)
Squamata		Xantusiidae	Palaeoxantusia kyrentos	UCMP 106000, nearly complete skull and jaws	Referred specimens.-UCMP 104221, 104339, 104688, 104729, 106257, 106751, 109834, 113263, 113237, 113238, 113239.	12	30-Lutetian	31-Bartonian		Friars Formation		lithology not reported	terrestrial	10 collections in San Diego County	San Diego County	California	United States of America	North America	55.633	Schatzinger (1980)
Squamata		Xantusiidae	Paracontogenys estesi	Fragmentary right dentary, UCMP 113228	Referred Specimens: The rear portion of a left frontal, UCMP 113224; maxillary fragments, UCMP 106521, 113245, 113246; a tooth, UCMP 104226	1	30-Lutetian	31-Bartonian		Friars Formation	Upper Tongue	lithology not reported	terrestrial	5 collections in San Diego County	San Diego County	California	United States of America	North America	13.1243	Schatzinger (1975)
Squamata		Boidae	Paleryx cayluxi	Holotype lost	one potentially referable vertebra	1	30-Lutetian	39-Burdigalian		Phosphorites du Quercy		terrestrial phosphorite	terrestrial	Phosphorites du Quercy		Languedoc-Rousillon-Midi-Pyrénées	France	Europe	4.78873	de Stefano (1905)	Rage (1974)	Rage (2006)
Squamata		NO_FAMILY_SPECIFIED	Peltosaurus macrodon	Holotype.-No. 5118, California Institute of Technology, consisting of the anterior end of a right dentary and four dermal head or body plates	Referred material.-One posterior part of a dentary from C.I.T. locality 207 (also on the north side of Simi Valley	2	30-Lutetian	31-Bartonian		Sespe Formation	"red beds"	lithology not reported	freshwater,terrestrial	Tapo Canyon (Upper)	Ventura County	California	United States of America	North America	8.24623	Brattstrom (1955)
Squamata		Anguidae	Placosaurus mongoliensis	AMNH 6669 (left frontal)		1	30-Lutetian	32-Priabonian		Shara Murum Formation		lithology not reported	terrestrial	Near Baron Sog		Nei Mongol	China	Asia	3.36818	Sullivan (1979)
Squamata		Anguidae	Placosauriops weigelti	GM (Geiseltal Museum) 4027, a skeleton (nearly complete skeleton)	GM 1366, a partial skeleton (nearly complete specimen of heavily armored lizard in dorsal view).	2	30-Lutetian	31-Bartonian		Geiseltal		lacustrine lignite	marsh/swamp	Geiseltal, Ce III, Grube "Cecilie"		Sachsen-Anhalt	Germany	Europe	68.525	Meszoely et al. (1978)
Squamata		Lacertidae	Plesiolacerta lydekkeri	BMNH No. 32 840a, a set of vertebrae (dorsal vertebrae)	Lissieu: one damaged dorsal vertebra; Le Bretou: Nine vertebrae (BRT 857, 1161, 1168 and 1387); Lavergne: one caudal vertebra; Les Pradigues: six dorsal vertebrae, two caudal vertebrae; La Bouffie: 4 dentaries, two juvenile left dentaries, 3 dorsal vertebrae, 7 caudal vertebrae; Malpérie: 6 dorsal vertebrae; Aubrelong 2: 2 dorsal vertebrae; Perrière: 2 dorsal vertebrae, 1 sacral vertebrae; Ste Né…	141	30-Lutetian	39-Burdigalian		Phosphorites du Quercy		terrestrial phosphorite	terrestrial	Phosphorites du Quercy		Languedoc-Rousillon-Midi-Pyrénées	France	Europe	15.9117	Augé (2005)
Squamata		Boidae	Plesiotortrix edwardsi	unnumbrered vertebra	known only from holotype	1	30-Lutetian	39-Burdigalian		Phosphorites du Quercy		terrestrial phosphorite	terrestrial	Phosphorites du Quercy		Languedoc-Rousillon-Midi-Pyrénées	France	Europe	4.78873	Augé (2005)
Squamata		Palaeophiidae	Pterosphenus biswasi	1 trunk vertebra (RUSB 2784-4).	REFERRED MATERIAL. — 2 vertebrae: 1 from HD Pit (RUSB 2565-1) and 1 from Channel Pit (RUSB 2790-21).	3	30-Lutetian	30-Lutetian		Panandhro Formation		poorly lithified, silty shale	mire/swamp	Panandhro Mine, HD Pit		Gujarat	India	India	4.78873	Rage et al. (2003)
Squamata		Palaeophiidae	Pterosphenus kutchensis	RUSB 2721-1 (single trunk vertebra)	REFERRED MATERIAL. — 105 vertebrae: 85 from HD Pit (RUSB 2564-1 to 2564-26; RUSB 2721-2 to 2721-57; RUSB 2784-1 to 2784-3); 20 from Channel Pit (RUSB 2790-1 to 2790-20).	106	30-Lutetian	30-Lutetian		Panandhro Formation		poorly lithified, silty shale	mire/swamp	Panandhro Mine, HD Pit		Gujarat	India	India	4.78873	Rage et al. (2003)
Squamata		Gekkonidae	Rhodanogekko vireti	UCBL (fig 1. in Hoffstetter 1946), a frontal.		1	30-Lutetian			Lissieu	MP 14	fissure fill shale & chert	lacustrine	Lissieu		Rhone	France	Europe	3.36818	Augé (2005)
Squamata		Rhineuridae	Solastella cookei	TMM 41672-246, partial skull and articulated left mandibular ramus missing anterior portion of the premaxilla, right maxilla, right circumorbital elements, and right side of the occipital condyle	Paratype—TMM 41672-243, skull with complete mandible. Referred Specimens—TMM 41672-244, partial skull with partial left mandibular ramus; TMM 41672-245, partial skull with left mandibular ramus; TMM 41672-247, partial skull; TMM 41672-249, partial skull.	6	30-Lutetian	31-Bartonian		Devil's Graveyard Formation	Middle Member	Volcaniclastic sediments	fluvial channel	Purple Bench	Presidio County	Texas	United States of America	North America	75.6338	Stocker & Kirk (2016)
Squamata		Anguidae	Stenoplacosaurus mongoliensis	AMNH 6669 (Fig. 1), complete left frontal with co-ossified/fused osteoderms	Referred material—IVPP V 868 (Fig. 2), unfused left and right frontals	2	29-Ypresian	32-Priabonian		Shara Murum Formation		lithology not reported	terrestrial	Near Baron Sog		Nei Mongol	China	Asia	5.22648	Sullivan & Dong (2018)
Squamata		Tropidophiidae	Szyndlaria aureomontensis	MHNL Li 331 (single mid-trunk vertebra)	Referred material: Three almost complete (Li 332-334), one incomplete (MHNL, Li 335) and perhaps one damaged (MHNL, Li 336) trunk vertebrae	6	30-Lutetian			Lissieu	MP 14	fissure fill shale & chert	lacustrine	Lissieu		Rhone	France	Europe	4.78873	Rage & Augé (2010)
Squamata		Boidae	Tallahattaophis dunni	Trunk vertebra, Michigan State University Vertebrate Paleontology Number 1189		1	30-Lutetian			Tallahatta Formation		sandstone/claystone	estuarine/bay	Point A Dam Site	Covington County	Alabama	United States of America	North America	4.78873	Holman & Case (1988)
Squamata		Agamidae	Talosaurus tribolosus	PSS 41/106, right dentary fragment with the last two and one half teeth preserved.	R e f e r r e d specimens: PSS 41/107, right maxillary fragment with five teeth; PSS 41/108, left maxillary fragment with three teeth (both topotypic).	3	29-Ypresian	32-Priabonian		Mergen Formation		lithology not reported	terrestrial	Mergen (Quarry 2)			Mongolia	Asia	9.7561	Gao & Dashzveg (1999)
Squamata		Agamidae	Tinosaurus asiaticus	AMNH 6717 (median portion of right ramus with 4 posterior teeth)		1	29-Ypresian	32-Priabonian		Ulan Shireh Formation		lithology not reported	terrestrial	Chimney Butte, North Mesa			Mongolia	Asia	6.38792	Gilmore (1943)
Squamata		Nigeropheidae	Woutersophis novus	MNHN CBL 1 a single mid-dorsal vertebra	anterior dorsal vertebra	2	30-Lutetian			Brussel Formation		sandstone	coastal	Van Pachtenbeke sandpit		Flanders	Belgium	Europe	4.78873	Rage (1980)
Squamata		Agamidae	Zephyrosauridion hypsochorosus	PSS 41/90, nearly complete right dentary with 15 teeth	Referred specimens: PSS 41/91-41/103, atotal of 13 fragmentary maxillae with teeth; PSS 41/104, anterior part of a right dentary with heavily worn teeth; PSS 41/105, fragmentary left dentary with five teeth (all topotypic)	4	29-Ypresian	32-Priabonian		Mergen Formation		lithology not reported	terrestrial	Mergen (Quarry 2)			Mongolia	Asia	9.7561	Gao & Dashzveg (1999)
Squamata		NO_FAMILY_SPECIFIED	Barbaturex morrisoni	UCMP 142227 partial right dentary	Referred specimens UCMP 128388, anterior dentary; UCMP 128410, 130290, 130291, partial left dentaries; UCMP 130292, fused frontal assigned to the taxon on the basis of size; NMMP-KU 0092, partial left dentary; NMMP-KU 1923, partial left dentary; NMMP-KU 1924–1926, partial right dentaries	11	31-Bartonian			Pondaung Formation		reddish to purplish mudstone	fluvial floodplain	UCMP V96009, Pondaung Sandstone			Myanmar	Asia	9.7561	Head et al. (2013)
Squamata		Boidae	Cadurceryx filholi	MNHN Qu 301 1 trunk vertebra	8 trunk vertebrae	9	31-Bartonian	32-Priabonian		Phosphorites du Quercy	Robiac level zone, Bartonian	karst phosphorite	karst	Le Bretou	Quercy	Midi-Pyrenees	France	Europe	4.78873	Hoffstetter & Rage (1972)
Squamata		Iguanidae	Cadurciguana hoffstetteri	USTL, ECC 2502 (left dentary)	Referred Material: Le Bretou (MP16) seven damaged left dentaries, 6 incomplete right dentaries, 1 right dentary (MNHN QU 17731), 3 incomplete right maxillae, 2 frontals (MNHN QU 17732, 17733), 3 caudal vertebrae, 2 dorsal vertebrae; Malpérie: 1 left dentary, 2 incomplete right dentaries, 1 incomplete left maxilla, 3 right maxillae w/ one almost entirely complete, 2 premaxillae; La Bouffe (MP 17):…	207	31-Bartonian	32-Priabonian		Phosphorites du Quercy	Robiac level zone, Bartonian	karst phosphorite	karst	Le Bretou	Quercy	Midi-Pyrenees	France	Europe	20.9059	Augé (2005)
Squamata		Blanidae	Cuvieribaena carlgansi	A complete left mandible, USTL BRT 1417		1	31-Bartonian			Phosphorites du Quercy	Robiac level zone, Bartonian	karst phosphorite	karst	Le Bretou	Quercy	Midi-Pyrenees	France	Europe	15.7746	čerňanský, Augé & Rage (2015)
Squamata		Cordylidae	Eocordyla mathisi (found at Le Bretou)	MNHN MAL 604 (right dentary)	Referred material: Le Bretou (MP 16) 1 incomplete right dentary; Malpérie (MP 17), 4 right dentaries (incl. holotype) 1 left dentary; Les Pradigues (MP 17): 1 incomplete left dentary	8	31-Bartonian	32-Priabonian		Phosphorites du Quercy	Robiac level zone, Bartonian	karst phosphorite	karst	Le Bretou	Quercy	Midi-Pyrenees	France	Europe	6.38792	Augé (2005)
Squamata		Iguanidae	Geiseltaliellus grisolli	MNHN GRI 17405 (incomplete right dentary)	Referred Material: 3 incomplete right dentaries, 3 incomplete left dentaries, 2 incomplete right maxillae, 3 premaxillae; Chéry-Chartreuve (MP 16) 1 incomplete premaxilla.	13	31-Bartonian			Calcaire de Saint-Ouen Formation		limestone	mire/swamp	Grisolles		Picardie	France	Europe	12.892	Augé (2005)
Squamata		Lacertidae	Gracilicerta sindexi	USTL SND 623 (right dentary)	Sindou D: holotype and 1 incomplete right dentary; Le Bretou (MP16): 5 right dentaries, 2 left dentaries; Malpérie (MP 17): 1 complete right dentary, posterior extremity of the right maxilla, 2 premaxillae; La Bouffie (MP 17): 2 right dentaries, 1 left dentary; Perrière (MP 17): 1 incomplete right dentary; Grèzes (MP17): 1 left dentary; Escamps (MP19) 1 complete right dentary, 1 premaxilla	19	31-Bartonian	32-Priabonian		Phosphorites du Quercy	Robiac level zone, Bartonian	karst phosphorite	karst	Le Bretou	Quercy	Midi-Pyrenees	France	Europe	12.892	Augé (2005)
Squamata		Blanidae	Louisamphisbaena ferox	MNHN GRI 17494 (incomplete right maxilla)	Referred material: one incomplete left dentary, Fig. 11, MNHN, GRI 17495, one incomplete dentary, MNHN, GRI 17497; one incomplete left maxilla, Fig. 12, MNHN, GRI 17496.	4	31-Bartonian			Calcaire de Saint-Ouen Formation		limestone	mire/swamp	Grisolles		Picardie	France	Europe	11.831	Augé (2012)
Squamata		Palaeophiidae	Palaeophis tamdy	ZISP PC 7/34, anterior trunk vertebra	Paratypes. ZISP PC 4/34, 6/34, 8-11/34 — anterior trunk vertebrae; 3/34 and 5/34 — posterior trunk vertebrae.	9	31-Bartonian			Dzheroi 2		unlithified white sandstone	marine	Dzheroi 2			Uzbekistan	Asia	4.78873	Averianov (1997)
Squamata		Cordylidae	Pseudolacerta quercyini	MNHN BRT 1413 (left dentary)	Le Bretou: 3 incomplete left dentaries, 1 incomplete right dentary, 1 right maxilla (MNHN); Les Pradigues: 1 incomplete left dentary; Sainte Néboule: 2 incomplete right dentaries, 1 incomplete left dentary; Sindou D: 1 incomplete right dentary; Escamps: 2 incomplete left dentaries; Old Quercy collections: incomplete right dentary, incomplete left dentary	15	28-Eocene	39-Burdigalian		Phosphorites du Quercy	Robiac level zone, Bartonian	karst phosphorite	karst	Le Bretou	Quercy	Midi-Pyrenees	France	Europe	9.7561	Augé (2005)
Squamata		Scincidae	Ayalasaurus tenuis	MNHN QU 17190, left dentary with anterior part of splenial and angular	MNHN QU 17191; one left dentary and three right dentarie, and one ?premaxilla	2	32-Priabonian	39-Burdigalian		Phosphorites du Quercy		terrestrial phosphorite	terrestrial	Phosphorites du Quercy		Languedoc-Rousillon-Midi-Pyrénées	France	Europe	11.3821	Augé (2005)
Squamata		Boidae	Cadurceryx pearchi	MSUVP 2061 (single caudal vertebra)	paratypes; four caudal vertebrae, MSUVP 2062 (Fig. 2, d-f; fig. 3 e-h). MSUVP 2059, 2063-2064	5	32-Priabonian			Headon Beds Formation		marl/claystone	marine	Hordle Cliff Rodent Bed		England	United Kingdom	Europe	5.6338	Holman et al. (2006)
Squamata		Gekkonidae	Cadurcogekko piveteaui	MNHN QU 17163 and QU 17164 (syntypes) (left dentary and incomplete maxilla, respectively)	BRT 8555, 1154-1160: 8 dentaries; BRT 852, 853, 856, 1201-1217, 1374-1378: 23 dorsal vertebrae and 1 caudal vertebra; Unnumbered specimens from other sites: Lavergne (MP16): 3 vertebrae, Les Pradigues (MP17) twelve dentaries, 2 maxillae, La Bouffie (MP 17) 2 dentaries; Malpérié (MP17) 9 dentaries; Perrière (MP17) MNHN QU 17734, a right maxilla; a number of other dentaries, maxillae, and vertebrae…	62	32-Priabonian	39-Burdigalian		Phosphorites du Quercy		terrestrial phosphorite	terrestrial	Phosphorites du Quercy		Languedoc-Rousillon-Midi-Pyrénées	France	Europe	14.4019	Augé (2005)
Squamata		Gekkonidae	Cadurcogekko verus	USTL, PRA 9 (almost complete right maxilla)	Referred material. From Sindou D (MP18-19): USTL, SND 2016 (frontal); USTL, SND 626, 627 (two dorsal vertebrae, note that these specimens were reported as uncatalogued in Augé 2005).	4	32-Priabonian			Perrière Formation		karst phosphorite	terrestrial	Les Pradigues	Quercy	Midi-Pyrenees	France	Europe	13.2404	Bolet et al. (2015)
Squamata		Boidae	Calamagras weigeli	SMNH 1437 (lumbar vertebra)	Lumbar vertebra, SMNH 143 8	2	32-Priabonian	42-Tortonian		Cypress Hills Formation		Lithology not reported	freshwater,terrestrial	Calf Creek		Saskatchewan	Canada	North America	4.78873	Holman (1972)
Squamata		Iguanidae	Cypressaurus hypsodontus	SMNH 1442 (partial right dentary)	Paratype--Partial right dentary, SMNH 1443.	2	32-Priabonian			Cypress Hills Formation		Lithology not reported	freshwater,terrestrial	Calf Creek		Saskatchewan	Canada	North America	6.38792	Holman (1972)
Squamata		Tropidophiidae	Dunnophis cadurcensis	MAL 600, mid-dorsal vertebra	several more vertebrae	1	32-Priabonian	32-Priabonian		Perrière Formation		karst phosphorite	terrestrial	Malperie	Quercy	Midi-Pyrenees	France	Europe	4.78873	Rage (1974)
Squamata		Aniliidae	Eoanilius europae	MAL 550, mid-dorsal vertebra	40 vertebrae and 1 quadrate	42	32-Priabonian			Perrière Formation		karst phosphorite	terrestrial	Malperie	Quercy	Midi-Pyrenees	France	Europe	7.60563	Rage (1974)
Squamata		Cordylidae	Eocordyla mathisi (Holotype)	MNHN MAL 604 (right dentary)	Referred material: Le Bretou (MP 16) 1 incomplete right dentary; Malpérie (MP 17), 4 right dentaries (incl. holotype) 1 left dentary; Les Pradigues (MP 17): 1 incomplete left dentary	8	31-Bartonian	32-Priabonian		Perrière Formation		karst phosphorite	terrestrial	Malperie	Quercy	Midi-Pyrenees	France	Europe	6.38792	Augé (2005)
Squamata		Arretosauridae	Ergiliinsaurus postumus	PIN, no. 4751/3; fragment of left maxilla;	M a t e r i a l. Holotype; specimen PIN, no. 4752/1, fragment of a right maxilla with teeth	2	32-Priabonian			Ergilin Dzo Formation		yellow gravel	fluvial channel	Koer Dzan		Dornogov	Mongolia	Asia	5.92334	Alifanov (2012)
Squamata		Lacertidae	Escampcerta amblyodonta	USTL ECC2507 (right dentary)	4 dentaries (3 right dentaries, incl. holotype, 1 left); 2 left maxillae, 2 right maxillae; La Bouffie: a complete right dentary	8	32-Priabonian			Phosphorites du Quercy		karst phosphorite	terrestrial	Escamps X	Quercy	Midi-Pyrenees	France	Europe	9.7561	Augé (2005)
Squamata		NO_FAMILY_SPECIFIED	Eurheloderma gallicum	MNHN QU 17746, a maxilla (left maxilla	six maxillae, a left dentary, a right dentary, a left pterygoid, four parietals, 5 dorsal vertebrae, 2 posterior cerveical vertebrae, 2 lumbar vertebrae, one cervical vertebrae, 6 dorsal vertebrae, one sacral vertebra, one caudal (all specimens unnumbered)	32	32-Priabonian	39-Burdigalian		Phosphorites du Quercy		terrestrial phosphorite	terrestrial	Phosphorites du Quercy		Languedoc-Rousillon-Midi-Pyrénées	France	Europe	22.1835	Augé (2005)
Squamata		Iguanidae	Geiseltaliellus lamandini	MNHN No. QU 17739, a mandible (incomplete right mandible with dentary, splenial, coronoid and small part of supra-angular and angular)	a bunch of unnumbered left and right dentaries of varying completeness and MNHN QU 17162, a probable frontal	2	32-Priabonian	39-Burdigalian		Phosphorites du Quercy		terrestrial phosphorite	terrestrial	Phosphorites du Quercy		Languedoc-Rousillon-Midi-Pyrénées	France	Europe	14.1696	Augé (2005)
Squamata		Iguanidae	Geiseltaliellus pradiguensis	Posterior part of a right maxilla having 14 well-preserved teeth, USTL, PRA 1221	anterior part of a right maxilla, USTL, MAL 608	2	32-Priabonian			Perrière Formation		karst phosphorite	terrestrial	Les Pradigues	Quercy	Midi-Pyrenees	France	Europe	5.92334	Augé (2007)
Squamata		Scincidae	Gekkomimus rugosus	MNHN No. SND 622 (left dentary)	1 frontal, 2 dorsal vertebrae	4	32-Priabonian			Phosphorites du Quercy	Robiac level zone, Bartonian	karst phosphorite	karst	Sindou D	Quercy	Midi-Pyrenees	France	Europe	3.36818	Augé (2005)	Bolet et al. (2015)
Squamata		Madtsoiidae	Gigantophis garstini	CGM C.10022, six mid-trunk and 14 posterior trunk vertebrae, as well as portions of two ribs (Andrews, 1901, 1906), nominated as syntypes by Rage (1984)	Referred Specimens—One unnumbered MTV from the Bartonian (late middle Eocene) Idam Unit of Dur-At-Talha, Libya (Hoffstetter, 1961b) reposited in the MNHN; NHMUK R3188 (one MTV) from the upper Eocene of Fayum, Egypt; NHMUK R3010 (three slightly crushed MTV) “presented by the Egyptian Government” (Andrews, 1906:309) from the upper Eocene of Egypt; DPC 25616 (one MTV) and DPC 25641 (one juvenile MTV…	5	31-Bartonian	32-Priabonian		Qasr el-Sagha Formation		sandstone	coastal	Beadnell Section			Egypt	Africa	12.5352	Rio & Mannion (2017)
Squamata		Lacertidae	Gracilicerta sindexi Holotype	USTL SND 623 (right dentary)	Sindou D: holotype and 1 incomplete right dentary; Le Bretou (MP16): 5 right dentaries, 2 left dentaries; Malpérie (MP 17): 1 complete right dentary, posterior extremity of the right maxilla, 2 premaxillae; La Bouffie (MP 17): 2 right dentaries, 1 left dentary; Perrière (MP 17): 1 incomplete right dentary; Grèzes (MP17): 1 left dentary; Escamps (MP19) 1 complete right dentary, 1 premaxilla	20	31-Bartonian	32-Priabonian		Phosphorites du Quercy	Robiac level zone, Bartonian	karst phosphorite	karst	Sindou D	Quercy	Midi-Pyrenees	France	Europe	12.892	Augé (2005)
Squamata		Anguidae	Headonhillia parva	BMNH R13522, incomplete parietal		1	32-Priabonian			Bembridge Limestone Formation		marl/claystone	marine	Headon Hill HH6	Isle of Wight	England	United Kingdom	Europe	3.71661	Klembara & Green (2010)
Squamata		NO_FAMILY_SPECIFIED	Headonophis harrisoni	MSUVP 1342 (single trunk vertebra)		1	32-Priabonian			Lower Headon Beds Formation		claystone	marine	Headon Hill HH2	Isle of Wight	England	United Kingdom	Europe	4.78873	Holman (1993)
Squamata		Anguidae	Helodermoides tuberculatus	C.M. No. 707 nearly complete frontal region of the skull articulated with the posterior ends of the nasals; a small unidentified skull fragment to which are attached 6 osteoderms; greater part of left dentary with teeth.	Glyptosaurus giganteus: CM 1471, a partial skull (greater portion of frontal region of skull, covered with osseous dermal scutes). Glyptosaurus montanus: CM 1050 (nearly complete skull and lower jaws, partial limb and phalangeal bones). Its type locality is McCarty's Mountain, which is in a Chadronian wet floodplain tuff in the Chadron Formation of Montana	3	32-Priabonian	34-Rupelian		Renova Formation		claystone	terrestrial	Pipestone Springs	Jefferson County	Montana	United States of America	North America	14.0534	Gilmore (1928)
Squamata		Anguidae	Helvetisaurus picteti	ML (Musee de Lausanne) pl. VIII figs 3-7 in Pictet 1855-57, a partial skull (lower jaw and a portion of cranial base)	Referred Material: Perrière B (MP 17) 2 dorsal vertebrae; Les Pradigues (MP17) 1 palatine; Ste Néboule (MP18): ~10 dorsal vertebrae, some osteoderms, ?2 palatines; Escamps A (MP19) 4 dorsal vertebrae; Escamps C (MP19): 1 incomplete right dentary, 4 dorsal vertebrae; Escamps X (MP19): 1 dorsal vertebra, 2 osteoderms.	28	32-Priabonian			Mormornt Entreroches		lithology not reported	terrestrial	Mormont Entreroches			Switzerland	Europe	16.4925	Augé (2005)
Squamata		Arretosauridae	Hemishinisaurus latifrons	IVPP V9595.1, a partial skull (incomplete frontal and pair of prefrontals)	IVPP V9595.2 anterior end of left maxilla	2	32-Priabonian			Hedi Formation		lithology not reported	terrestrial	Yuanqu (general)		Shanxi	China	Asia	10.6852	Li (1991)
Squamata		Boidae	Hordleophis balconae	MSUVP 1361, a set of vertebrae (trunk vertebra)	reference needed	1	32-Priabonian			Headon Beds Formation		marl/claystone	marine	Hordle Cliff Rodent Bed		England	United Kingdom	Europe	4.78873	Holman (1996)
Squamata		Boidae	Huberophis georgiensis	Holotype.-Trunk vertebra, UGV 51		1	32-Priabonian			Twiggs Formation		claystone	marginal marine	J. M. Huber Corporation Kaolin (Clay) Pit, Twiggs Clay	Twiggs County	Georgia	United States of America	North America	4.78873	Holman (1977)
Squamata		Hyporhinidae	Hyporhina tertia	CM 17179 anterior portion of skull (almost all of the facial portion and the anterior part of the palate. Right mandible is represented by dentary and most of its dentition)		1	32-Priabonian			White River Formation		Lithology not reported	terrestrial	Cameron Spring	Fremont County	Wyoming	United States of America	North America	34.6479	Berman (1972)
Squamata		Colubridae	Natrix mlynarskii	MNHN QU 17181 (one mid-trunk vertebra).	One mid-trunk vertebra (MNHN QU 17182); one anterior trunk vertebra (USTL MGT 3508)	3	32-Priabonian	39-Burdigalian		Phosphorites du Quercy		terrestrial phosphorite	terrestrial	Phosphorites du Quercy		Languedoc-Rousillon-Midi-Pyrénées	France	Europe	4.78873	Rage (1988)
Squamata		Necrosauridae	Necrosaurus cayluxi	MNHN specimen figured by Filhol 1877 pl. 26 fig. 434 - lost? (dentary)	From Estes (1983): MNHN, abundant remains from a number of Quecy localities. Since material from the Phosphorites is abundant and Necrosuaurs cayluxi is very well represented in these localities, it is difficult to give an inclusive list of available specimens, espeicallly as no adequate figures or descriptions of the Phophorite material have ever been given. I report here only thos specimens men…	1	32-Priabonian	39-Burdigalian		Phosphorites du Quercy		terrestrial phosphorite	terrestrial	Phosphorites du Quercy		Languedoc-Rousillon-Midi-Pyrénées	France	Europe	31.5912	Augé (2005)	Estes (1983)
Squamata		Loxocemidae	Ogmophis compactus	NMC 6237, a set of vertebrae (a single trunk vertebra	Newly referred specimens. PTRM 19350 (parabasisphenoid; Fig. 8F–H), 19378 (left quadrate; Fig. 8A–E), 19615, 19621–19624 (trunk vertebrae), 19625 (postcloacal vertebra), 19626, 19627, 19629 (trunk vertebrae), 19630 (postcloacal vertebra; Fig. 11F–J), 19631–19634 (trunk vertebrae), 19635 (anterior trunk vertebra; Fig. 9D–H), 19636–19640, 19642 (trunk vertebrae), 19647 (postcloacal vertebra), 19669…	79	32-Priabonian	34-Rupelian		Cypress Hills Formation		Lithology not reported	freshwater,terrestrial	4 miles above east end of Post Office		Saskatchewan	Canada	North America	8.59155	Smith (2013)
Squamata		Loxocemidae	Ogmophis voorhiesi	Trunk vertebra, UGV 4	Paratypes.-Two trunk vertebrae, UGV 48 and 49.	3	32-Priabonian	32-Priabonian		Twiggs Formation		claystone	marginal marine	J. M. Huber Corporation Kaolin (Clay) Pit, Twiggs Clay	Twiggs County	Georgia	United States of America	North America	4.78873	Holman (1977)
Squamata		Iguanidae	Oreithyia oaklandi	PTRM 5198 (partial right dentary)	Paratypes. All specimens referred to cf. Aciprion sp. and to Iguanid MPH-3 by Smith (2006a) as well as the following: PTRM 19000 (partial parietal; Figure 63), 19001 (partial frontal; Figure 57), 19002 (partial left maxilla), 19004 (partial premaxilla; Figure 49A–C), 19005 (partial left postorbital; Figure 61), 19006 (partial frontal), 19007 (partial left jugal; Figure 59), 19015 (right prefronta…	97	32-Priabonian			Chadron Formation		channel sandstone	fluvial channel	Medicine Pole Hills	Bowman County	North Dakota	United States of America	North America	31.5912	Smith (2011)
Squamata		Scincidae	Orthoscincus malperiensis	USTL MAL 601 (right dentary)	Malérié (MP17): 7 right dentaries (2 almost complete), 1 right dentary with a portion of the splenial, 5 incomplete left dentaries (3 have portions of the splenial articulated), 2 left maxillae (MAL 602) 1 ?premaxila (MAL 603)	17	32-Priabonian			Perrière Formation		karst phosphorite	terrestrial	Malperie	Quercy	Midi-Pyrenees	France	Europe	13.9373	Augé (2005)
Squamata		Palaeophiidae	Palaeophis africanus	reference needed	Material. Two vertebrae: one CAT vertebra (GCVP 4916); one MPT vertebra (GCVP 4915).	2	32-Priabonian			Clinchfield Formation		sandstone	coastal	Hardie Kaolin Mine	Wilkinson County	Georgia	United States of America	North America	4.78873	Andrews (1924)	Parmley & Reed (2003)	Parmley & DeVore (2005)
Squamata		Palaeophiidae	Palaeophis nessovi	ZISP PC 1/36, mid trunk vertebra.		1	32-Priabonian	32-Priabonian		Tavda Formation		marine claystone	marine	Kachar		Kustanay	Kazakhstan	Asia	4.78873	Averianov (1997)
Squamata		Boidae	Palaeopython cadurcensis	Unnumbered vertebrae in Filhol (1877)		1	32-Priabonian	39-Burdigalian		Phosphorites du Quercy		terrestrial phosphorite	terrestrial	Phosphorites du Quercy		Languedoc-Rousillon-Midi-Pyrénées	France	Europe	4.78873	Filhol (1877)	Georgalis & Scheyer (2019)
Squamata		Boidae	Palaeopython filholi	MNHN QU 322 (vertebra).	ECA 2502, mid-dorsal vertebra; ECC 2501, left pterygoid	3	32-Priabonian	39-Burdigalian		Phosphorites du Quercy		terrestrial phosphorite	terrestrial	Phosphorites du Quercy		Languedoc-Rousillon-Midi-Pyrénées	France	Europe	4.78873	Rage (1974)	de Rochebrune (1880)
Squamata		Boidae	Palaeopython helveticus	PIMUZ A/III 634, a (probably anterior mid-) trunk vertebra of an adult individual	Referred material: Fissure A: a posterior trunk vertebra of a (probably) sub-adult individual (PIMUZ A/III 633; Fig. 7f–k), a mid-trunk vertebra of a young (subadult or juvenile) individual (PIMUZ A/III 637; Fig. 8g–l), and two posterior trunk vertebrae of rather young individual( s) (PIMUZ A/III 631 and PIMUZ A/III 632; Figs. 10, 11); Fissure 2: an anterior trunk vertebra of an adult individual …	7	32-Priabonian			Dielsdorf Fissure A		fissure fill limestone	freshwater,terrestrial	Dielsdorf Fissure A			Switzerland	Europe	4.78873	Georgalis & Scheyer (2019)
Squamata		Boidae	Palaeopython neglectus	(no number given) (isolated vertebra		1	32-Priabonian	39-Burdigalian		Phosphorites du Quercy		terrestrial phosphorite	terrestrial	Phosphorites du Quercy		Languedoc-Rousillon-Midi-Pyrénées	France	Europe	4.78873	de Rochebrune (1884)	Rage (1974)
Squamata		Xantusiidae	Palaeoxantusia borealis	SMNH 1435 (right splenio-dentary)	Paratypes-Five left and four right dentaries, SMNH 1436. Referred Material-Left maxilla, SMNH 1436.	11	32-Priabonian			Cypress Hills Formation		Lithology not reported	freshwater,terrestrial	Calf Creek		Saskatchewan	Canada	North America	10.8014	Holman (1972)
Squamata		Boidae	Paleryx depressus	Unnumbered vertebrae		1	32-Priabonian			Headon Beds Formation		marl/claystone	marine	Hordle Cliff (generic, non-specific locality)		England	United Kingdom	Europe	4.78873	Owen (1849)
Squamata		Boidae	Paleryx rhombifer	Unnumbered vertebrae		1	32-Priabonian			Headon Beds Formation		marl/claystone	marine	Hordle Cliff (generic, non-specific locality)		England	United Kingdom	Europe	4.78873	Owen (1849)
Squamata		Boidae	Paraplatyspondylia batesi	middle trunk vertebra (MSUVP 1434)	Paratype: 19 trunk vertebrae; Additional (non type series) material; four trunk vertebrae (MSUVP 1454-1457) from the Hordle Mammal Bed. Material recently identified from the Hordle Rodent Bed consists of four middle trunk vertebrae (all under MSUVP 2060).	28	32-Priabonian			Headon Hill Formation	Totland Bay Member	Lithology not reported	terrestrial	Hordle Cliff Mammal Beds	Horwell	England	United Kingdom	Europe	4.78873	Holman et al. (2006)
Squamata		Anguidae	Paraxestops stehlini	NHMB fig. 1C and plate VI, fig. 2 in Hoffstetter 1962 (frontal)	Paratype: 1 left mandible (NHMB Mt 112), NHMB Mt 961-975, Osteoderms; Referred material: Mt 951 1 ?Juvenile femur, Mt934 ?cervical vertebra; Mt940, 953, 954 ?dorsal vertebrae, Mt 935 ?sacral vertebra, Mt 932 ?caudal vertebra	24	32-Priabonian			Mormornt Entreroches		lithology not reported	terrestrial	Mormont Entreroches			Switzerland	Europe	23.9257	Augé (2005)
Squamata		Anguidae	Placosaurus estesi	MNHN QU-17735 (Figs. 3, 4), fused frontal with hexagonal osteoderms		1	32-Priabonian			Perrière Formation		karst phosphorite	terrestrial	Perrière	Quercy	Midi-Pyrenees	France	Europe	5.22648	Sullivan & Augé (2006)
Squamata		Anguidae	Placosaurus rugosus	MNHN 1906-25, a partial skull (nearly complete, fused frontal, dorsally covered with hexagonal cephalic osteoderms that are sub-equal in size, missing the right posterior corner, with left pr)		1	32-Priabonian	39-Burdigalian		La Debruge	MP 18 Mammal Zone	black, sandy marl	mire/swamp	La Debruge		Provence-Alpes-Cote d'Azur	France	Europe	6.62021	Gervais (1852)	Sullivan & Augé (2006)
Squamata		Lacertidae	Plesiolacerta lydekkeri	BMNH No. 32 840a, a set of vertebrae (dorsal vertebrae)		1	32-Priabonian	39-Burdigalian		Headon Hill Formation	Totland Bay Member	Lithology not reported	terrestrial	Hordle Cliff Mammal Beds	Horwell	England	United Kingdom	Europe	3.9489	Augé (2005)
Squamata		Lacertidae	Pseudeumeces cadurcensis	Filhol 1877 pl 26, fig 425 ((possibly lost) right dentary)	Belgarric: an incomplete dentary; Rigal-Jouet: several incomplete dentaries and maxillae; Pech Desse: 15 dentaries, several incomplete maxillae; Pech-du-Fraysse: 20 dentaries, several incomplete maxillae including an incomplete left maxilla (MNHN QU 17170); Old Quercy Collections: a complete right mandible (MNHN QU 17169), a left dentary, 10 maxillae, ~100 dentaries including a left dentary (MNHN…	149	32-Priabonian	39-Burdigalian		Phosphorites du Quercy		terrestrial phosphorite	terrestrial	Phosphorites du Quercy		Languedoc-Rousillon-Midi-Pyrénées	France	Europe	16.3763	Augé (2005)
Squamata		Cordylidae	Pseudolacerta mucronata	(presumed lost, MNHN) (dentary)	?Le Bretou: an incomplete left dentary (BRT 1169); Les Pradigues: 1 premaxilla (MNHN), 1 fragmentary maxilla (MNHN), anterior left dentary; Sindou D: 1 incomplete right dentary; Escamps: a very incomplete left dentary; Old Quercy Collections: 1 left dentary (posterior portion broken, MNHN QU 17159); 1 right dentary MNHN, 2 incomplete right dentaries.	11	32-Priabonian	39-Burdigalian		Phosphorites du Quercy		terrestrial phosphorite	terrestrial	Phosphorites du Quercy		Languedoc-Rousillon-Midi-Pyrénées	France	Europe	12.892	Augé (2005)
Squamata		Palaeophiidae	Pterosphenus schucherti	USNM 4047, a set of vertebrae (consists of about 40 vertebrae)	USNM 299559 and 299803, thoracic vertebrae;	3	32-Priabonian	28-Eocene		Yazoo Formation	Pachuta Member	poorly lithified mixed carbonate/siliciclastic sediments	marginal marine	Melvin, southeast of	Choctaw County	Alabama	United States of America	North America	4.78873	Lucas (1898)	Westgate & Ward (1981)
Squamata		Palaeophiidae	Pterosphenus sheppardi	NHMUK R.5504 5 thoracic vertebrae w/articulated ribs		1	32-Priabonian			Seca Formation		concretionary shale	marine	Ancon Pteroshpenus sheppardi type locality		Santa Elena	Ecuador	South America	6.61972	Hoffstetter (1958)
Squamata		Palaeophiidae	Pterosphenus schweinfurthi	CGM 10194, a single trunk vertebra (Andrews, 1906)	Referred Specimens—DPC 21270, DPC 21287, DPC 24291, DPC 25666, DPC 25667, anterior trunk vertebrae; DPC 25607, DPC 25630, DPC 25668, DPC 25680, mid-trunk vertebrae	10	31-Bartonian	32-Priabonian		Qasr el-Sagha Formation		sandstone	coastal	Beadnell Section			Egypt	Africa	4.78873	McCartney & Seiffert (2016)
Squamata		NO_FAMILY_SPECIFIED	Pyrenasaurus evansae	UM-ECB 1703 (Fig. 2A–E), complete right dentary with seven preserved teeth (eleven tooth positions in total).	Referred material: The additional specimens referred to the same taxon come from the locality of Soss_x0002_ıs (MP17a, Central Southern Pyrenean Basin, Catalonia, Spain). They were referred to ?Scincoidea incertae sedis, unnamed new genus and species in Bolet and Evans (2013): IPS 56061 (Fig. 2F,G,I), partial left dentary with two teeth; IPS 56168, fragment of right dentary with one preserved too…	3	32-Priabonian			Phosphorites du Quercy		karst phosphorite	terrestrial	Escamps C	Quercy	Midi-Pyrenees	France	Europe	6.38792	Bolet & Augé (2014)
Squamata		Iguanidae	Queironius praelapsus	PTRM 19499 (left dentary)	Paratypes. PTRM 19016 (partial right prefrontal; Figure 33), 19017 (partial frontal; Figure 35D–F), 19018 (frontal fragment; Figure 35A–C), 19019 (partial left postorbital; Figure 39), 19047 (partial right dentary), 19048 (partial left dentary), 19050 (left dentary fragment), 19064, 19066 (partial premaxillae), 19086 (partial left jugal), 19088 (partial left jugal; Figure 37E, F), 19092 (left ect…	62	32-Priabonian			Chadron Formation		channel sandstone	fluvial channel	Medicine Pole Hills	Bowman County	North Dakota	United States of America	North America	26.3647	Smith (2011)
Squamata		Lacertidae	Quercycerta maxima	USTL PRR2004 (incomplete right dentary)	Paratype: MNHN QU 17729 a right dentary; Referred Material: Perrière B a posterior extremity of the left maxilla; Malpérié: a fragmentary left dentary; Old Quercy Collections: 3 left dentaries, 6 right dentaries incld. Paratype, a fragmentary left maxilla	11	32-Priabonian	39-Burdigalian		Perrière Formation		karst phosphorite	terrestrial	Perrière B	Quercy	Languedoc-Rousillon-Midi-Pyrénées	France	Europe	9.7561	Augé (2005)
Squamata		NO_FAMILY_SPECIFIED	Renenutet enmerwer	CGM 83731, mid-trunk vertebra.	Paratypes—DPC 25657, mid-trunk vertebra; DPC 25627, posterior trunk vertebra. Referred Specimens—DPC 25609, DPC 25611, DPC 25633, DPC 25640, DPC 25656, DPC 25657, DPC 25687, mid-trunk vertebrae; DPC 25602, DPC 25608, posterior trunk vertebrae.	12	32-Priabonian			Birket Qarun Formation		ferruginous, shelly/skeletal sandstone	fluvial channel	Birket Qarun 2			Egypt	Africa	4.78873	McCartney & Seiffert (2016)
Squamata		NO_FAMILY_SPECIFIED	Saniwa edura	PTRM 5379 (partial left dentary)	Paratype. PTRM 5380 (partial parietal)	2	32-Priabonian			Chadron Formation		channel sandstone	fluvial channel	Medicine Pole Hills	Bowman County	North Dakota	United States of America	North America	10.1045	Smith (2006)
Squamata		Polychrotidae	Sauropithecoides charisticus	PTRM 1841 (partial right maxilla)	Paratypes. PTRM 2637 (right dentary fragment); 1990 (partial right dentary); 2596 (left dentary fragment); 1418 (right dentary fragment); 2673 (right dentary fragment); 5351 (edentulous right dentary), Figure 4.4–5; 5400 (jaw fragment); 1997 (right maxilla fragment); 5372 (left maxilla fragment); 5373 (right maxilla fragment), Figure 4.3; 5374 (partial right maxilla). Newly referred specimens. Bo…	79	32-Priabonian			Chadron Formation		channel sandstone	fluvial channel	Medicine Pole Hills	Bowman County	North Dakota	United States of America	North America	32.4042	Smith (2006)	Smith (2011)
Squamata		Rhineuridae	Spathorhynchus natronicus	AMNH 8677, an almost complete skull with attached mandibles	Paratype. -AMNH 8678, a nearly complete skull with mandibles attached	2	32-Priabonian			White River Formation		lithology not reported	terrestrial	Flagstaff Rim	Natrona County	Wyoming	United States of America	North America	70.1408	Berman (1977)
Squamata		Agamidae	Tinosaurus yuanquensis	IVPP V 9596.1, a mandible (a pair of anterior portion of mandibles)	IVPP V9596.2 left maxilla; IVPP V9596.3-.15 ?osteoderms	17	32-Priabonian			Hedi Formation	Zhaili Member	lithology not reported	terrestrial	Yuanqu (general)		Shanxi	China	Asia	11.6144	Li (1991)
Squamata		Boidae	Totlandophis thomasae	MSUVP 1458 (single trunk vertebra)	MSUVP 1459-1475 (17 vertebrae)	18	32-Priabonian			Headon Beds Formation		marl/claystone	marine	Hordle Cliff Rodent Bed		England	United Kingdom	Europe	4.78873	Holman & Harrison (1998)
Squamata		Iguanidae	Tuberculacerta pearsoni	PTRM 5296 (left dentary)	Paratypes. PTRM 1432 (left dentary fragment); 5326 (right dentary); 5355 (left dentary); 1429 (right maxilla)	5	32-Priabonian			Chadron Formation		channel sandstone	fluvial channel	Medicine Pole Hills	Bowman County	North Dakota	United States of America	North America	9.7561	Smith (2006)
Squamata		Iguanidae	Aciprion formosum	AMNH 1609, a mandible (dentary with seven perfect teeth)	USNM 10962 A fragmentary maxilla with 4 teeth	2	34-Rupelian			Brule Formation	Scenic Member (Lower Nodular Zone)	pink-gray clay that weathers brown-gray, contains numerous clay-lime concretions which oxidize to rusty brown	near-stream/fluvial floodplain	Cedar Creek	Logan County	Colorado	United States of America	North America	9.7561	Cope (1873)	Gilmore (1928)
Squamata		Iguanidae	Aciprion majus	Princeton Univ. Mus. No. 10015 (nearly complete articulated left maxilla and mandible, portion of the quadrate, fragment of the jugal)		1	34-Rupelian			White River Formation		lithology not reported	terrestrial	Chalk Bluffs	Weld County	Colorado	United States of America	North America	20.9059	Gilmore (1928)
Squamata		Aniliidae	Anilioides nebraskensis	UNSM 04519, a set of vertebrae ("trunk vertebra")	Paratypes. - Eleven trunk vertebrae, UNSM 04520	2	35-Chattian	39-Burdigalian		Gering Formation		Lithology not reported	terrestrial	Durnal Ranch Quarry	Morrill County	Nebraska	United States of America	North America	4.78873	Holman (1976)
Squamata		Arretosauridae	Arretosaurus ornatus	A.M.N.H. 6706, consists of an incomplete skull and lower jaws articulated with the anterior portion of the skeleton, including some of the pectoral girdle and one fore limb and foot, and a small patch of skin impression.		1	34-Rupelian			Ulan Gochu Formation		lithology not reported	terrestrial	Twin Obo		Nei Mongol	China	Asia	69.9187	Gilmore (1943)
Squamata		Boidae	Calamagras angulatus	AMNH No. 1654, a single vertebra	GCVP 1864, five articulated verte- brae, Poleslide Member of the Brule; 3410, two articulated vertebrae, Scenic Member of the Brule	3	34-Rupelian	39-Burdigalian		Brule Formation	Scenic Member (Lower Nodular Zone)	pink-gray clay that weathers brown-gray, contains numerous clay-lime concretions which oxidize to rusty brown	near-stream/fluvial floodplain	Cedar Creek	Logan County	Colorado	United States of America	North America	4.78873	Cope (1873)	Maddox & Wall (1998)
Squamata		Boidae	Calamagras murivorus	AMNH No. 1603, a set of vertebrae (six articulated vertebrae)	AMNH 1657 4 articulated trunk vertebrae	2	34-Rupelian			Brule Formation	Scenic Member (Lower Nodular Zone)	pink-gray clay that weathers brown-gray, contains numerous clay-lime concretions which oxidize to rusty brown	near-stream/fluvial floodplain	Cedar Creek	Logan County	Colorado	United States of America	North America	4.78873	Cope (1873)	Gilmore (1938)
Squamata		Boidae	Calamagras platyspondyla	Trunk vertebra, UNSM 0451	Paratypes.-Nine trunk vertebrae: one from Loc. I, UNSM 04513; one from Loc. III, UNSM 04514; seven from Loc. IV, UNSM 04515.	10	35-Chattian	39-Burdigalian		Gering Formation		Lithology not reported	terrestrial	Durnal Ranch Quarry	Morrill County	Nebraska	United States of America	North America	4.78873	Holman (1976)
Squamata		Boidae	Calamagras talpivorus	AMNH No1598, a set of vertebrae (three vertebrae)		1	34-Rupelian			Brule Formation	Scenic Member (Lower Nodular Zone)	pink-gray clay that weathers brown-gray, contains numerous clay-lime concretions which oxidize to rusty brown	near-stream/fluvial floodplain	Cedar Creek	Logan County	Colorado	United States of America	North America	4.78873	Cope (1873)	Gilmore (1938)
Squamata		Colubridae	Coluber cadurci	MGT 3503 mid-trunk vertebra	several more trunk and caudal vertebrae	1	34-Rupelian	39-Burdigalian		Phosphorites du Quercy		terrestrial phosphorite	terrestrial	Mas de Got A	Quercy	Midi-Pyrenees	France	Europe	5.6338	Rage (1974)
Squamata		NO_FAMILY_SPECIFIED	Conantophis alachuaensis	UF 190831, a set of vertebrae	reference needed	4	34-Rupelian			I-75 Sinkhole		poorly lithified, black, silty, sandy claystone	karst	I-75	Alachua County	Florida	United States of America	North America	4.78873	Holman & Harrison (2000)	Holman & Harrison (2001)
Squamata		NO_FAMILY_SPECIFIED	Coprophis dakotaensis	Trunk vertebra, PU 20732A	Paratypes.-One trunk and two cervical vertebrae, PU 20732	4	34-Rupelian			Brule Formation	Scenic Member (Lower Nodular Zone)	pink-gray clay that weathers brown-gray, contains numerous clay-lime concretions which oxidize to rusty brown	near-stream/fluvial floodplain	Coprophis Type Locality	Shannon County	South Dakota	United States of America	North America	4.7619	Parris & Holman (1978)
Squamata	Amphisbaenia	Crythiosauridae	Crythiosaurus mongoliensis	A.M.N.H. No. 6629, consists of an imperfect skull, posterior portions of both rami and two cervical vertebrae		1	34-Rupelian			Hsanda Gol Formation		gravel	fluvial channel	Ulaan Khongil		Övörkhangai	Mongolia	Asia	52.5352	Gilmore (1943)
Squamata		Rhineuridae	Dyticonastis rensbergeri	Holotype.-UCMP 76881, complete skull, both mandibles, and first through fourth verte-- brae. Right mandible, and first and second vertebrae articulated to skull	The referred specimens are as follows: UCMP 76878, most of anterior half of skull; UCMP 76879, nearly complete skull with man- dibles and atlas; UCMP 76880, badly eroded posterior half of skull; UCMP 76882, incom- plete anterior half of skull with mandibles and closely associated series of vertebrae (about 20) with proximal halves of at least two ribs; UCMP 76883, nearly complete skull with left …	8	34-Rupelian	39-Burdigalian		John Day Formation		blue-green claystone	volcaniclastic	UCMP V-6630	John Day Fossil Beds National Monument	Oregon	United States of America	North America	80.7042	Berman (1976)
Squamata		Xenosauridae	Exostinus serratus	AMNH 1608, a partial skull (a frontal, dentary with teeth, and a lower temporal bar)		1	34-Rupelian			Brule Formation	Scenic Member (Lower Nodular Zone)	pink-gray clay that weathers brown-gray, contains numerous clay-lime concretions which oxidize to rusty brown	near-stream/fluvial floodplain	Cedar Creek	Logan County	Colorado	United States of America	North America	21.1382	Cope (1873)	Gilmore (1928)
Squamata		Boidae	Falseryx neervelpensis	IRSNB R 240 (one trunk vertebra)	Referred material: IRSNB R 237-239, 241 (four trunk vertebrae), unnumbered 78 trunk vertebrae, collection R. Smith; IRSNB R 233 (one cloacal vertebrae); IRSNB R 234-236 (three caudal vertebrae), unnumbered 16 caudal vertebrae, collection R. Smith.	103	34-Rupelian			Borgloon Formation		shelly/skeletal, green, argillaceous sandstone	lacustrine	Boutersem TGV		Brabant	Belgium	Europe	4.78873	Szyndlar et al. (2008)
Squamata		Colubridae	Floridaophis auffenbergi	UF 190884, a precloacal vertebra	reference needed	1	34-Rupelian			I-75 Sinkhole		poorly lithified, black, silty, sandy claystone	karst	I-75	Alachua County	Florida	United States of America	North America	4.78873	Holman (1999)
Squamata		NO_FAMILY_SPECIFIED	Foliesaurus boutersemensis	An incomplete right dentary lacking its anterior part, IRSNB R 245, previously BOU-AR-40-RS		1	34-Rupelian			Borgloon Formation		shelly/skeletal, green, argillaceous sandstone	lacustrine	Boutersem TGV		Brabant	Belgium	Europe	6.38792	Augé & Smith (2009)
Squamata		Boidae	Geringophis robustus	UF 190837 (trunk vertebra)	UF 190847, 190848 2 trunk vertebrae	3	34-Rupelian			I-75 Sinkhole		poorly lithified, black, silty, sandy claystone	karst	I-75	Alachua County	Florida	United States of America	North America	4.78873	Holman & Harrison (2001)
Squamata		Boidae	Geringophis vetus	KU 49126, trunk vertebra		1	34-Rupelian			Brule Formation	Scenic Member (Lower Nodular Zone)	pink-gray clay that weathers brown-gray, contains numerous clay-lime concretions which oxidize to rusty brown	near-stream/fluvial floodplain	KU-NEBR-22	Sioux County	Nebraska	United States of America	North America	4.78873	Holman (1982)
Squamata		NO_FAMILY_SPECIFIED	Goinophis minusculus	UNSM 04521, a single trunk vertebra		1	34-Rupelian	35-Chattian		Gering Formation		Lithology not reported	terrestrial	Durnal Ranch Quarry	Morrill County	Nebraska	United States of America	North America	4.78873	Holman (1976)
Squamata		NO_FAMILY_SPECIFIED	Helagras orellanensis	UKMNHVP 49127, (trunk vertebra)	Referred Specimens: Two Tiny fused vertebrae (UKMNHVP 49128)	2	34-Rupelian			Brule Formation	Scenic Member (Lower Nodular Zone)	pink-gray clay that weathers brown-gray, contains numerous clay-lime concretions which oxidize to rusty brown	near-stream/fluvial floodplain	KU-NEBR-22	Sioux County	Nebraska	United States of America	North America	4.78873	Holman (1983)
Squamata		Dibamidae	Hoeckosaurus mongoliensis	NHMW 2007z0054/0001, an almost complete right dentary	Paratypes: Right dentary NHMW 2016/0198/0001 (section TGR-ZO/2) ; right dentary NHMW 2007z0054/0003 (section TGL-A/2); and left dentary NHMW 2007z0054/0004 (section TGL-A/2). R e f e r r e d m a t e r i a l : Left maxilla NHMW 2007z0054/0002 (section TGL-A/2).	5	34-Rupelian			Hsanda Gol Formation		mudstone	aeolian dust/playa	Taatsiin Gol, left side, section TGL-A, layer 2		Övörkhangai	Mongolia	Asia	9.7561	Cernansky (2019)
Squamata		Hyporhinidae	Hyporhina galbreathi	KUVP No. 8221, a partial skull (nearly complete skull missing quadrate, lower squamosal, and lower jaw)	KUVP 8222: partial skull; KUVP 8219: fragmentary skull	3	34-Rupelian			Brule Formation	Scenic Member (Lower Nodular Zone)	pink-gray clay that weathers brown-gray, contains numerous clay-lime concretions which oxidize to rusty brown	near-stream/fluvial floodplain	Cedar Creek (Lower)	Logan County	Colorado	United States of America	North America	57.8873	Taylor (1951)
Squamata		Hyporhinidae	Hyporhina antiqua	PU 11390 (complete articulated skull and lower jaws)	smaller skull (unnumbered)	2	34-Rupelian			Brule Formation	Scenic Member (Lower Nodular Zone)	pink-gray clay that weathers brown-gray, contains numerous clay-lime concretions which oxidize to rusty brown	near-stream/fluvial floodplain	Battle Spring Draw	Shannon County	South Dakota	United States of America	North America	59.1549	Baur (1893)
Squamata		NO_FAMILY_SPECIFIED	Lowesaurus matthewi	AMNH No. 990A, a maxilla (posterior portion of left maxilla with three teeth)	reference needed	1	34-Rupelian			Brule Formation	Scenic Member (Lower Nodular Zone)	pink-gray clay that weathers brown-gray, contains numerous clay-lime concretions which oxidize to rusty brown	near-stream/fluvial floodplain	Lewis Creek	Logan County	Colorado	United States of America	North America	5.92334	Gilmore (1928)
Squamata		Boidae	Neurodromicus dorsalis	AMNH No. 1599, one thoracic vertebra		1	34-Rupelian			Brule Formation	Scenic Member (Lower Nodular Zone)	pink-gray clay that weathers brown-gray, contains numerous clay-lime concretions which oxidize to rusty brown	near-stream/fluvial floodplain	Cedar Creek	Logan County	Colorado	United States of America	North America	4.78873	Cope (1873)
Squamata		Anguidae	Ophisaurus roqueprunensis	IRScNB R120 (left dentary)	IRScNB Roq2 443 (21 dorsal vertebrae); IRScNB Roq2 444 (14 caudal vertebrae); IRScNB Roq2 11 (20 osteoderms)	4	34-Rupelian			Phosphorites du Quercy		terrestrial phosphorite	karst	Roqueprune 2	Quercy	Midi-Pyrenees	France	Europe	12.892	Augé (1992)	Cernansky et al. (2016)
Squamata		Anguidae	Parophisaurus pawneensis	KUVP 1281 (Fig. 2). Incomplete left maxilla; medial section of right mandible (including part of the right den- tary and angular); posterior fragment of right frontal with overlying dermal armor; two unidentifiable fragments.	Hypodigm.-UCM 42545 (Fig. 6e). Nearly complete basicranium; medial part of left dentary with two complete teeth; medial part of right dentary with two complete teeth; medial part of parietal; medial part of left mandible including the dentary, splenial, coronoid, and angular; retroartic- ular process of surangular; caudal verte- bra and unidentifiable bone fragment. UCM locality 80053; Sec. 33, T…	11	34-Rupelian			Brule Formation		pink-gray clay that weathers brown-gray, contains numerous clay-lime concretions which oxidize to rusty brown	near-stream/fluvial floodplain	Pawnee Creek beds	Logan County	Colorado	United States of America	North America	74.0999	Gilmore (1928)	Sullivan (1987)
Squamata		NO_FAMILY_SPECIFIED	Peltosaurus granulosus	AMNH No. 1610. (frontal)	FMNH 12861, a partial skull (imperfect skull and lower jaws)	2	34-Rupelian	39-Burdigalian	reference needed	Brule Formation	Scenic Member (Lower Nodular Zone)	pink-gray clay that weathers brown-gray, contains numerous clay-lime concretions which oxidize to rusty brown	near-stream/fluvial floodplain	Cedar Creek (Lower)	Logan County	Colorado	United States of America	North America	80.1394	Cope (1873)	Gilmore (1928)
Squamata		Rhineuridae	Rhineura hatcherii	PU 11389, a skull (articulated skull and lower jaws)	KUVP No. 7649, a partial skull (basal portion of skull); USNM 16308, a partial skul; AMNH No. 1607, a set of vertebrae; Univ. Michigan Mus. Paleont. No. 25431 (partial skull with lower jaws); USNM 12158 (skull, lower jaws, 23 articulated vertebrae and a few incomplete ribs); Walker type (no cat. no.), a skull (skull and lower jaws); KUVP No. 7651, a partial skull (nearly complete skull lacking sq…	7	34-Rupelian	34-Rupelian		Brule Formation	Scenic Member (Lower Nodular Zone)	pink-gray clay that weathers brown-gray, contains numerous clay-lime concretions which oxidize to rusty brown	near-stream/fluvial floodplain	Cedar Creek (Lower)	Logan County	Colorado	United States of America	North America	78.4507	Baur (1893)	Gilmore (1928)	Gilmore (1938)	Taylor (1951)	Cope (1873)
Squamata		Agamidae	Quercygama galliae	MNHN QU16560, a mandible (damaged posterior of right dentary)	Garouillas: 1 dentary fragment (USTL GAR 2618), 1 maxilla fragment (USTL GAR 2619); Roqueprune: dentary fragment (IRScNB)	4	34-Rupelian	39-Burdigalian		Phosphorites du Quercy		terrestrial phosphorite	karst	Phosphorites du Quercy		Languedoc-Rousillon-Midi-Pyrénées	France	Europe	9.7561	Augé (2005)	Filhol (1877)
Squamata		Colubridae	Texasophis galbreathi	MSUVP 1038, a trunk vertebra		1	34-Rupelian			Brule Formation	Scenic Member (Lower Nodular Zone)	pink-gray clay that weathers brown-gray, contains numerous clay-lime concretions which oxidize to rusty brown	near-stream/fluvial floodplain	"Flats Area"	Logan County	Colorado	United States of America	North America	4.78873	Holman (1984)
Squamata		Boidae	Totlandophis americanus	UF 190844 (trunk vertebra)	Paratypes: UF 190845, 190870 (Two trunk vertebrae); Referred Material: UF 190827, 190842, 190846 (three trunk vertebrae)	6	34-Rupelian			I-75 Sinkhole		poorly lithified, black, silty, sandy claystone	karst	I-75	Alachua County	Florida	United States of America	North America	4.78873	Holman & Harrison (2001)
Squamata		Agamidae	Uromastyx europaeus	MNHN No. QU 17160 (right dentary)	La Plante 2: 1 very incomplete dentary and 1 very incomplete maxilla, ?2 dorsal vertebrae (PLA 1701); Mas de Got B: 1 incomplete dentary; Old Quercy Collections: 3 incomplete dentaries and 4 incomplete maxillae	13	34-Rupelian	39-Burdigalian		Phosphorites du Quercy		terrestrial phosphorite	terrestrial	Phosphorites du Quercy		Languedoc-Rousillon-Midi-Pyrénées	France	Europe	13.705	Augé (2005)
Squamata		Boidae	Bavarioboa bachensis	USTL, ESP 601 (one trunk vertebra)	7 trunk vertebrae (USTL ESP 602-608)	8	35-Chattian			Espeyrasse (MP 26)		Lithology not reported	freshwater,terrestrial	Espeyrasse (MP 26)			France	Europe	4.78873	Szyndlar & Rage (2003)
Squamata		Boidae	Bavarioboa crocheti	USTL, PDS 3102 (one trunk vertebra)	Referred material: Pech-Desse (All USTL) - about 370 trunk vertebrae (PDS 3101, 3103-3108,3113, 3114, 3128-3131), 2 cloacal vertebrae (PDS 3115, 3132), 105 caudal vertebrae (PDS 3116, 3133, 3134), one right pterygoid (PDS 3109), 5 right dentaries (PDS 3112, 3136), 7 left dentaries (PDS 3111, 3135); Pech-du-Fraysse (MNHN) - about 330 trunk vertebrae (PFR 11039-11046, 11052-11055), one cloacal vert…	43	35-Chattian	35-Chattian		Pech Desse		Lithology not reported	freshwater,terrestrial	Pech Desse	Quercy	Midi-Pyrenees	France	Europe	17.0423	Szyndlar & Rage (2003)
Squamata		Boidae	Bavarioboa herrlingensis	SMNS 59441-3 (one trunk vertebra)	Referred Material: 260 trunk vertebrae, 4 cloacal vertebrae, 12 caudal vertebrae, two left maxillae,one right dentary	280	35-Chattian	35-Chattian		Herrlingen 11		karstic fissure fill	karst	Herrlingen 11		Baden-Württemberg	Germany	Europe	16.6197	Szyndlar & Rage (2003)
Squamata		Boidae	Bavarioboa minuta	SMNS 58196-1 (one trunk vertebra)	Referred material: 296 trunk vertebrae, 68 caudal vertebrae, one right maxilla, several fragments of toothed bones	366	35-Chattian	35-Chattian		Herrlingen 8		fissure fill; red limestone	karst	Herrlingen 8		Baden-Württemberg	Germany	Europe	12.8169	Szyndlar & Rage (2003)
Squamata		Boidae	Bavarioboa vaylatsae	USTL, MPF 1102 (one trunk vertebra)	41 trunk vertebrae (USTL)	42	35-Chattian	35-Chattian		Mas de Pauffié		Lithology not reported	freshwater,terrestrial	Mas de Pauffié	Quercy	Midi-Pyrenees	France	Europe	4.78873	Szyndlar & Rage (2003)
Squamata		Lacertidae	Dracaenosaurus croizeti	MNHN COR3, a mandible.	Cournon (MP28) 2 crushed skulls and a mandible with several palatal elements; Coderet (MP30) 100 dentaries, 10, maxillae, numerous fragments of dentaries and maxillae, including UCBL 97690, a right dentary, and UCBL 97682, a left dentary.	116	35-Chattian	39-Burdigalian		Unnamed unit		Lithology not reported	terrestrial	Cournon		Puy-de-Dôme	France	Europe	16.3763	Augé (2005)
Squamata		Aniliidae	Eoanilius oligocenicus	mid-trunk vertebra, SMNS 58196/2	Referred Specimens- Herrlingen 8: 55 precaudal vertebrae (SMNS 58196/3, 4, 5, 8), one cloacal ver- tebra (SMNS 58196/6), five caudal vertebrae (SMNS 58196/7, 9); Herrlingen 7: 27 trunk vertebrae (SMNS 57633/4), two caudal vertebrae (SMNS 57633/3); Eh- renstein 12: 28 trunk vertebrae (SMNS 57723/14); Eh- renstein 7: 12 precaudal vertebrae (SMNS 57624/1, 57622/7, 57622/13)	14	35-Chattian	41-Serravallian		Herrlingen 8		fissure fill; red limestone	karst	Herrlingen 8		Baden-Württemberg	Germany	Europe	4.78873	Szyndlar (1994)
Squamata		Scincidae	Eumeces antiquus	Right dentary, MSUVP 1028.		1	35-Chattian	39-Burdigalian		Harrison Formation		lithology not reported	terrestrial	McCann Canyon Quarry	Cherry County	Nebraska	United States of America	North America	6.38792	Holman (1981)
Squamata		Boidae	Geringophis depressus	Trunk vertebra, UN SM 04517	Paratypes.-Two trunk vertebrae, UNSM 04518	2	35-Chattian	41-Serravallian		Gering Formation		lithology not reported	freshwater,terrestrial	UNSM Locality III in Holman (1976)	Dawes County	Nebraska	United States of America	North America	4.78873	Holman (1976)
Squamata		Iguanidae	Harrisonsaurus fossilis	Left dentary, MSUVP 1029		1	35-Chattian	39-Burdigalian		Harrison Formation		lithology not reported	terrestrial	McCann Canyon Quarry	Cherry County	Nebraska	United States of America	North America	6.38792	Holman (1981)
Squamata		NO_FAMILY_SPECIFIED	Heloderma texana	TMM 40635-123, an almost complete skull	Referred specimens. TMM-40635-119, cranial roofing bones; -137, frontal; -140, edentulous maxilla; -138, partial axis vertebra; and -158, nine articulated dorsal vertebrae.	6	35-Chattian	39-Burdigalian		Delaho Formation		lithology not reported	terrestrial	Castolon	Brewster County	Texas	United States of America	North America	50.9872	Stevens (1977)
Squamata		NO_FAMILY_SPECIFIED	Hugueneysaurus globidens	FSL 369466 (right dentary)	Coderet (MP 30): 10 right dentaries (3 complete), 6 left dentaries (1 complete); La Colombière (MP 30): 1 incomplete left dentary; Moissac (MN1) 1left dentary fragment.	19	35-Chattian	38-Aquitanian		Coderet		lithology not reported	terrestrial	Coderet		Auvergne-Rhône-Alpes	France	Europe	6.38792	Augé (2005)
Squamata		Lacertidae	Lacerta filholi	USTL PFR 11 001, a mandible (left dentary)	Six incomplete maxillae (SPV723), five incomplete dentaries (SPV724), four fragments bearing teeth (SPV725)	4	35-Chattian	39-Burdigalian		Pech du Fraysse		karst phosphorite	karst	Pech du Fraysse		Quercy	France	Europe	9.7561	Augé (1988)	Vianey-Liaud et al. (2014)
Squamata		Lacertidae	Mediolacerta roceki	MNHN PFR 11006 (left dentary)	Unnumbered material including dentaries, maxillae, a ?premaxilla, a left dentary including the splenial, and a mandible only missing the retroarticular process	4	35-Chattian	39-Burdigalian		Pech du Fraysse		karst phosphorite	karst	Pech du Fraysse		Quercy	France	Europe	18.6992	Augé (2005)
Squamata		Anguidae	Ophisauromimus coderetensis	UCLB 97684 (right dentary)	Itardies (MP23) complete right dentary; Coderet (MP30): 2 complete dentaries 12 incomplete dentaries, 1 very incomplete maxilla, 1 parietal, posterior portion of a mandible. 1. Herrlingen 11; upper Oligocene (MP 28): left maxilla SMNS 59448 f. right dentary SMNS 59448 e. 2. Herrlingen 9; upper Oligocene (MP 29): right maxilla SMNS 58231 b, right dentary SMNS 58231 a.	23	35-Chattian			Coderet		lithology not reported	terrestrial	Coderet		Auvergne-Rhône-Alpes	France	Europe	20.0929	Augé (2005)	Cernansky et al. (2016)
Squamata		Anguidae	Ophisauromimus frayssensis	MNHN pPFR11003 (complete right dentary	Pech-du-Fraysse (MP28): 6 incomplete left dentaries, 2 incomplete left dentaries, >10 dorsal vertebrae; Pech Desse (MP 28): 1 incomplete dentary, ~12 dorsal vertebrae	32	35-Chattian	35-Chattian		Pech du Fraysse		karst phosphorite	karst	Pech du Fraysse		Quercy	France	Europe	10.3368	Augé (2005)	Cernansky et al. (2016)
Squamata		Tropidophiidae	Platyspondylia germanica	SMNS, 87146-2, one mid-trunk vertebra	Referred material: One right maxilla (SMNS 59443-3), 6 trunk vertebrae (SMNS 87146-1,3,5-8), one caudal vertebra (SMNS, 87146-4)	9	35-Chattian	35-Chattian		Herrlingen 11		karstic fissure fill	karst	Herrlingen 11		Baden-Württemberg	Germany	Europe	11.9718	Szyndlar & Rage (2003)
Squamata		Tropidophiidae	Platyspondylia lepta	MNHN PFR 6350, a partial skeleton (numerous vertebrae, a palatine, a quadrate, and an ?articular)		1	35-Chattian	35-Chattian		Pech du Fraysse		karst phosphorite	karst	Pech du Fraysse		Quercy	France	Europe	12.9577	Rage (1974)
Squamata		Lacertidae	Plesiolacerta eratosthenesi	SMNS 58203 ⁄ 1 (Fig. 2), incomplete parietal lacking the anterior portion.	Referred specimens. Frontal (SMNS 58203 ⁄ 2), left dentary (SMNS 58202 ⁄ 1), left maxilla (SMNS 58202 ⁄ 2).	4	35-Chattian	35-Chattian		Herrlingen 8		fissure fill; red limestone	karst	Herrlingen 8		Baden-Württemberg	Germany	Europe	16.8409	Cernansky & Augé (2013)
Squamata		Scincidae	Proegernia palankarinnensis	SAM P39204, a mandible (right dentary with 10 complete teeth and 12 alveoli or broken teeth for a total of at least 22 teeth)		1	35-Chattian	35-Chattian		Etadunna Formation		dolomitic, tuffaceous, green, white siltstone and tuffaceous, green claystone	lacustrine	Young Bucks Quarry, Lake Palankarinna		South Australia	Australia	Australia	6.38792	Martin et al. (2004)
Squamata		Anguidae	Pseudopus moguntinus	SM (Senckenberg Museum) no. unknown, an osteoderm	BM 42756, a skeleton; other specimens mostly disarticulated	2	35-Chattian	35-Chattian		Hochheim		Lithology not reported	terrestrial	Hochheim		Hessen	Germany	Europe	1.8583	Augé (2005)	Estes (1983)
Squamata		Boidae	Rottophis atavus	GPIBO Ro 4023, a skeleton (without tail)	GPIBO Ro 4023, a skeleton (without tail), GPIBO Ro 4024, a skeleton (almost complete)	3	35-Chattian	35-Chattian		Rott		small; poorly lithified, diatomaceous, carbonaceous shale	lacustrine	Rott		North Rhine-Westfalia	Germany	Europe	17.3239	Szyndlar & Böhme (1996)
Squamata		Boidae	Rukwanyoka holmani	Rukwa Rift Basin Project (RRBP–identifier used by the Tanzanian Antiquities Unit) 10041, mid-trunk vertebra	Referred specimen. RRBP 11543B, mid- or posterior trunk vertebra.	2	35-Chattian	35-Chattian		Nsungwe Formation		red siliciclastic sediments	fluvial	Nsungwe 2		Mbeya	Tanzania	Africa	4.78873	McCartney et al. (2014)
Squamata		Colubridae	Texasophis hecki	SMF R 5014 (trunk vertebra)	Paratypes: SMF R 5015-5022 (8 vertebrae)	9	35-Chattian	35-Chattian		Oberleichtersbach		karst sinkhole	karst	Oberleichtersbach		Bavaria	Germany	Europe	4.78873	Böhme (2008)
Squamata		Polychrotidae	Anolis electrum	UCMP 648496, loc. B-7047-1, the entire right hind limb, and portions of the left hind limb and trunk, imbedded in amber	Paratype.-UCMP 68497, loc. B-7047-3, portions of the head, trunk, and forelimbs imbedded in amber	2	38-Aquitanian	39-Burdigalian		Mazantic Shale Formation		amber in shale	terrestrial	UCMP B-7047, Simojovel		Chiapas	Mexico	North America	1.62602	Lazell (1965)
Squamata		Amphisbaenidae	Blanus thomaskelleri	PAL EV 2013/271, incomplete right dentary lacking the anterior portion	Referred material. SGDB, Ah-771, left dentary from Merkur-North (MN 3a) in the Czech Republic.	2	38-Aquitanian	39-Burdigalian		Wiesbaden Formation		limestone	lagoonal	Amöneburg		Rhineland-Palatinate	Germany	Europe	7.74648	Cernansky et al. (2015)
Squamata		Teiidae	Callopistes rionegrensis	MPCN PV-002, skull and associated lower jaws with the following cranial elements preserved: left maxilla, prefrontals, frontal, partial parietal, partial jugals, partial left postfrontal, septomaxillae, vomers, palatines, partial pterygoids, left ectopterygoid, partial left quadrate, partial left and right dentaries, splenials, coronoids, surangulars, angulars, and prearticulars		1	38-Aquitanian	39-Burdigalian		Chichinales Formation		Argilite	lacustrine	General Roca City		Rio Negro	Argentina	South America	41.6957	Quadros, Chafrat & Zaher (2018)
Squamata		Gekkonidae	Euleptes gallica	maxilla, NHMB 1052	Paratypes: premaxilla, NHMB 1053; dentary, NHMB 1054	3	38-Aquitanian	39-Burdigalian		Montaigu-le-Blin		Lithology not reported	terrestrial	Montaigu-le-Blin		Allier	France	Europe	12.892	Müller (2001)
Squamata		Boidae	Gaimanophis tenuis	MACN-CH 1004-1, an incomplete trunk vertebra	Referred specimens: MACN-CH 997-2 (vertebral centrum with right zygapophysis); MACN-CH 997-3, MACN-CH 1000-1, MACN-CH 1004-3, MACN-CH 1005-2, MACN-CH 1006, MACN-CH 1000-2 (vertebral centra); MACN-CH 997-4, MACN-CH 1004-2 (incomplete trunk vertebrae); MACN-CH 1001-2 (vertebral centrum with left prezygapophysis); MACN-CH 1004-4 (left half of trunk vertebra)	12	38-Aquitanian	39-Burdigalian		Sarmiento Formation		tuffaceous sandy mudstone w/ CaCO3 concretions	fluvial floodplain	Southern Cliff of lower Chubut River Valley, near Gaiman		Chubut	Argentina	South America	4.78873	Albino (1996)
Squamata		Gekkonidae	Gerandogekko arambourgi	MNHN [specimen number not cited in origi- nal description or subsequent published references], a frontal	Referred material: MNHN, topotypic frontal (Fig. 6C– D) and maxilla.	3	38-Aquitanian			Saint-Gérand-le-Puy		calcareous sediments of fluvial and limnic origin	fluvial channel	Saint-Gérand-le-Puy		Auvergne	France	Europe	9.29152	Daza et al. (2014)
Squamata		Boidae	Geringophis yatkolae	Trunk vertebra, UNSM 4651		1	38-Aquitanian	39-Burdigalian		Harrison Formation		Lithology not reported	freshwater,terrestrial	Lizard Quarry	Sioux County	Nebraska	United States of America	North America	4.78873	Holman (1977)
Squamata		Lacertidae	Janosikia ulmensis	Type Material: (Unnumbered material) 1 isolated left dentary, 1 isolated right dentary, 1 articulated right mandible (dentary, angular, surangular, coronoid, prearticular, anterior portion of articular) and associated trunk vertebrae	Newly referred specimens: SMNS 96582 (Fig. 3A), well-preserved adult individual, consisting of premaxilla, maxilla, left nasal, prefrontal, palpebral, frontal, parietal, supratemporal, squamosal, pterygoid, mandible (dentary, coronoid, angular, surangular), supraocular osteoderm, interclavicle, humerus, zeugopodium, phalanx, vertebrae, and ribs; SMNS 96579 (Fig. 4), smaller partial skeleton repre…	9	38-Aquitanian	39-Burdigalian		Ulm-Westtangente		white/gray calcareous marl	mire/swamp	Ulm-Westtangente		Baden-Württemberg	Germany	Europe	60.511	Cernansky et al. (2016)
Squamata		Lacertidae	Lacerta poncenatensis	Material. Two fragments of right dentaries, PAL EV 2013/148–149; two fragments of left dentaries, PAL EV 2013/150–51; one right maxilla fragment, PAL EV 2013/ 152; one left maxilla fragment, PAL EV 2013/153; and one premaxilla, PAL EV 2013/154.		7	38-Aquitanian	39-Burdigalian		Wiesbaden Formation		limestone	lagoonal	Amöneburg		Rhineland-Palatinate	Germany	Europe	12.892	Cernansky et al. (2015)	Müller (1996)
Squamata		Amphisbaenidae	Listromycter leakeyi	BMNH R.8292, an incomplete skull		1	38-Aquitanian	39-Burdigalian		Rusinga Island Formation		volcanic ash	desert dry lake (volcaniclastic)	Rusinga Island	Lake Victoria		Kenya	Africa	45.7746	Charig & Gans (1990)
Squamata		Amphisbaenidae	Lophocranion rusingense	BMNH R.8293, an incomplete skull	Paratype: BMNH R.8294, an incomplete skull	2	38-Aquitanian	39-Burdigalian		Rusinga Island Formation		volcanic ash	desert dry lake (volcaniclastic)	Rusinga Island	Lake Victoria		Kenya	Africa	20.1408	Charig & Gans (1990)
Squamata		Trogonophidae	Palaeoblanus tobieni	SMF - R 4349a, a right dentary	Paratypes: s. Material (SMF - R 4349b, c); 2 left dentaries, 1 right dentary, 1 premaxilla	2	38-Aquitanian	41-Serravallian		Weisneau		Terrestrial carbonate	paleosol	Weisenau		Rhineland-Palatinate	Germany	Europe	11.5493	Schleich (1988)
Squamata		Boidae	Python euboicus	Fragment of the trunk portion of the vertebral column (25 vertebrae and ribs), left dentary. No accession number. According to Szyndlar (1991) the holotype is probably lost.	reference needed	1	38-Aquitanian	39-Burdigalian		Kymi (Python euboicus type locality)		lignite	lacustrine	Kymi (Python euboicus type locality)		Euboea	Greece	Europe	14.3662	Szyndlar & Rage (2003)
Squamata		Madtsoiidae	Wonambi barriei	Queensland Museum F23038, holotype mid-trunk vertebra	QMF40194, paratype trunk vertebrae; Abundant postcranial material from various other Oligo-Miocene sites at Riversleigh is referred to this taxon, including a series of cloacal and anterior caudal vertebrae from CS Site (QM F40189). Referred cranial remains include associated jaw elements from CS Site (nearcomplete left palatine QM F40190 and fragments of the right palatine QM F40191, right and l…	9	38-Aquitanian	39-Burdigalian		Faunal Zone B zone, Aquitanian		limestone	lacustrine	Wayne's Wok Site		Queensland	Australia	Australia	19.7183	Scanlon & Lee (2000)
Squamata		Lacertidae	Amblyolacerta dolnicensis	DP FNSP 4820, a maxilla (partial right maxilla with 8 tooth positions)	Paratypes: DPFSNP 46: section of the maxilla with 7 posterior tooth positions, lenth 7.3 mm; DP FNSP 3809: Section of the dentary with 4 posterior tooth positions, length 9.1 mm.	3	39-Burdigalian			"coal seam beds"		calcareous siltstone and silty, sandy marl	lacustrine	Dolnice		Karlovy Vary	Czech Republic	Europe	9.7561	Rocek (1984)
Squamata		Colubridae	Ameiseophis robinsoni	Trunk vertebra, University of Colorado Museum No. 30222	Paratypes.-Trunk vertebrae: First Bench (4.6 m below white ash) 32344, (0.6 m be- low white ash) 32209; Second Bench (Brachycrus Quarry) 32256; Third Bench (Top) 32234, 32362; Blowout 32212; Blue Ash 30201, 30203, 32385, 32391, 32392	12	39-Burdigalian	42-Tortonian		Split Rock Formation		porous sandstone	fluvial	Blowout Locality	Fremont County	Wyoming	United States of America	North America	4.78873	Holman (1976)
Squamata		Anguidae	Anguis rarus	Parietal NMA-2015-34/2196		1	39-Burdigalian	43-Messinian		Petersbuch 2		fissure fill; poorly lithified limestone	karst	Petersbuch 2		Bavaria	Germany	Europe	3.71661	Klembara & Rummel (2018)
Squamata		Amphisbaenidae	Blanus gracilis	DP FNSP 3771, an almost complete right dentary.	Paratype: DP FNSP 8: almost complete left dentary; DP FNSP 1317: trunk vertebra; DP FNSP 1336: trunk vertebra; DP FNSP 1364: anterior trunk vertebra; DP FNSP 3793: almost complete left dentary. Material: vertebrae DPFNSP 1235, 1247, 1252, 1254, 1255, 1249, 1288, 1290, 1291, 1294, 1296, 1295, 1298, 1300, 1301, 1302, 1304, 1319, 1332, 1334, 1337, 1389, 1401, 1404, 1405, 1428, 1448, 1457, 3920, 3953…	41	38-Aquitanian	42-Tortonian		"coal seam beds"		calcareous siltstone and silty, sandy marl	lacustrine	Dolnice		Karlovy Vary	Czech Republic	Europe	12.5352	Rocek (1984)	Venczel & Stiuca (2008)
Squamata		Boidae	Bavarioboa hermi	BSP 1976 XXII 5859, a single trunk vertebra	Referred Material: 255 trunk vertebrae (BSP 1976 XXII 5854-5858, 5860-5864, 5868-6112), 11 trunk vertebrae (SMNS 57898/1), 8 caudal vertebrae (BSP 1976 XXII 5865-5867, 6113-6119)	275	39-Burdigalian	40-Langhian		Petersbuch 2		fissure fill; poorly lithified limestone	karst	Petersbuch 2		Bavaria	Germany	Europe	5.6338	Szyndlar & Schleich (1993)
Squamata		Boidae	Calamagras floridanus	FMNH 6150, a middle precaudal vertebra		1	39-Burdigalian			Alachua Formation		calcareous sandstone and blue claystone	fluvial channel	Thomas Farm	Gilchrist County	Florida	United States of America	North America	4.78873	Auffenberg (1963)
Squamata		Scincidae	Chalcides augei	Parietal ZIN PH 265/181	Paratypes: one right maxilla ZIN PH 273/181 and three left maxillae ZIN PH 274/181–276/181 (Fig. 3), four frontals ZIN PH 261/181–264/181 (Fig. 4), seven dentaries ZIN PH 266/181–272/181	15	39-Burdigalian	42-Tortonian		Tagay Khalagay Formation		sands, clays, and secondary carbonate beds	lacustrine	Tagay (Baikal Lake)		East Siberia	Russia	Asia	16.8409	Cernansky et al. (2019)
Squamata		Chamaeleonidae	Chamaeleo andrusovi	Pb 02056, nearly complete parietal but lacking the posterior portion	Paratypes: Right jugal (Pb 02057); left jugal (Pb 02058); left prefrontal (Pb 02059); postfrontal portion of the left postorbitofrontal (Pb 02050)	5	39-Burdigalian	41-Serravallian		"coal seam beds"		calcareous marls and limnic clay silts	lacustrine	Dolnice		Karlovy Vary	Czech Republic	Europe	8.47851	Cernansky (2010)
Squamata		Colubridae	Coluber caspioides	BSP 1976 XXII 7096, a single trunk vertebra	Referred Material: 557 trunk vertebrae (BSP 1976 XXII 7093-7095, 7097-7649), 117 trunk vertebrae (SMNS 57899/5-6)	575	39-Burdigalian	40-Langhian		Petersbuch 2		fissure fill poorly lithified claystone	karst	Petersbuch 2		Bavaria	Germany	Europe	4.78873	Szyndlar & Schleich (1993)
Squamata		Colubridae	Coluber dolnicensis	A trunk vertebra, DP FNSP	Referred Specimens-A left compound bone, DP FNSP 310, a trunk vertebra, DP FNSP 4559; One left dentary (SGDB Ah−12), 4 compound bones (3 left + l right) (SGDB 7408/MI−9, 10; SGDB Ah−13, 14), 1 cervical vertebra (SGDB Ah−15), 2 cervical vertebrae (SGDB 7408/MI−5, 6), 23 trunk vertebrae (SGDB 7408/MI−7–4; SGDB 7408/MI−92–95; SGDB 7408/MI−101), 19 trunk vertebrae (SGDB Ah−16–32; SGDB Ah−613, 614), 1…	54	39-Burdigalian	42-Tortonian		"coal seam beds"		calcareous siltstone and silty, sandy marl	lacustrine	Dolnice		Karlovy Vary	Czech Republic	Europe	23.2394	Szyndlar (1987)	Ivanov (2002)
Squamata		Colubridae	Coluber suevicus		Material.—One right quadrate (SGDB Ah−33), 3 cervical vertebrae (SGDB Ah−34–36), 11 trunk vertebrae (SGDB 7408/MI−26–36), 7 trunk vertebrae (SGDB Ah−37–43).	22	39-Burdigalian	42-Tortonian		Steinheim am Albuch		poorly lithified, fine, medium, calcareous siliciclastic sediments and lithified limestone	lacustrine	Steinheim am Albuch		Baden-Württemberg	Germany	Europe	8.59155	Ivanov (2002)
Squamata		Teiidae	Dracaena colombiana	UCMP 39643, a complete right dentary	Referred material: UCMP 40277, femur; UCMP 37899, sacrum and caudal vertebra; UCMP 38927, partial right maxilla; UCMP 38856, a mandible (left dentary and splenial)	5	39-Burdigalian	42-Tortonian		Villavieja Formation		claystone; conglomeratic sandstone	fluvial	Monkey Locality		Laventan	Colombia	South America	12.3113	Estes (1983)
Squamata		Boidae	Falseryx petersbuchi	BSP 1976 XXII 6124, one trunk vertebra	Referred Material: Petersbuch 2: BSP 1976 XXII 6120-6123 and 6125-6517; SMNS 57898-2, 433 trunk vertebrae; SMNS 57898-3, one caudal vertebra; DPFNSP 3916, 3990, 4528, 4556, 4557, 5 trunk vertebrae.	450	39-Burdigalian			Petersbuch 2		fissure fill poorly lithified claystone	karst	Petersbuch 2		Bavaria	Germany	Europe	5.6338	Szyndlar & Rage (2003)
Squamata		Iguanidae	Holbrookia antiqua	U.W. 4176 and U.W. 4180, a nearly complete right dentary	Paratype.-U.W. 4179, partial left maxilla, U.W. 4181, partial right dentary. U.W. 4182, partial left dentary	5	39-Burdigalian			Runningwater Formation		"braided stream sediments"	fluvial channel	Marsland Quarry	Box Butte County	Nebraska	United States of America	North America	9.7561	Yatkola (1976)
Squamata	Anguimorpha	NO_FAMILY_SPECIFIED	Merkurosaurus ornatus	[Nat. Mus. Prague] Specimen Pb 02045, parietal	Referred specimens. Premaxilla (Pb 01852, 02018, Ah 843 SGDB, 930 SGDB); frontal (Pb 01813, 01820, 01874, Ah 790–815 SGDB); parietal (Pb 01814–01815, 01817–01819, 01867, 02019, Ah 775–789 SGDB, 816–819 SGDB, 823–838 SGDB); maxilla (Pb 01833, 01854, 01919, 01921, 02020, Ah 720–725 SGDB, 989 SGDB, 991–994 SGDB, 1015–1016 SGDB, 1018 SGDB, 1020 SGDB, 1022–1025 SGDB); jugal (Pb 01859, Ah 820–822 SGDB,…	170	39-Burdigalian	39-Burdigalian		Most Formation		brown coal	mire/swamp	Merkur-North		Ústí nad Labem	Czech Republic	Europe	26.2485	Klembara (2008)
Squamata		Elapidae	Micrurus gallicus	FSL 285 013, a single trunk vertebra	Paratypes: FSL 285 013 - FSL 285 016, 3 dorsal vertebrae	4	39-Burdigalian	42-Tortonian		La Grive M		fissure fill limestone	karst	La Grive M		Rhône-Alpes	France	Europe	4.78873	Rage & Holman (1984)
Squamata		Lacertidae	Miolacerta tenuis	DP-FNSP 3785, a left dentary	Paratype: DP FNSP 3791: section of the posterior part of the right dentary with 7 tooth positions; DP FNSP 4315: section of the posterior part of the left dentary with 3 hind-most tooth positions.	3	39-Burdigalian	42-Tortonian		"coal seam beds"		calcareous marls and limnic clay silts	lacustrine	Dolnice		Karlovy Vary	Czech Republic	Europe	6.38792	Rocek (1984)
Squamata		Elapidae	Naja romani		Material: 2 basisphenoids (NMW 1989/34/1 and 1989/34/2); A, right prootic in right lateral view (NMW 1989/ 34/4). B, left prootic in left lateral view (NMW 1989/34/5). C, basioccipital in posterolateral view (NMW 1989/34/3). D, parietal fragment in dorsal view (NMW 1989/34/3). E and F, left rib in ventral and inner views (NMW 1989/34/11). G, right quadrate in right lateral view (NMW 1989/34/9). H…	10	39-Burdigalian	42-Tortonian		Grund Formation		fine, yellow sandstone	marginal marine	Grund			Austria	Europe	19.0141	Szyndlar & Zerova (1987)	Rage & Szyndlar (1990)
Squamata		Madtsoiidae	Nanowana godthelpi	Holotype QMF31379, associated elements of a single individual comprising partial to complete maxillae, palatines and pterygoids of both sides	Paratypes QMF 31383, 31384 associated dentaries and compounds of a single individual; dentaries QMF20892, 23052, 23053, 23054, 23056); maxillae QMF31380, 31382, 31386, 31387; palatine QMF31381; pterygoids QMF23058, 31393. All types from early Miocene (System B) Camel Sputum Site, Godthelp Hill. Other material: Camel Sputum Site, trunk vertebrae QMF19741. Upper Site, dentary QMF31389; palatine QMF…	23	39-Burdigalian	39-Burdigalian		Faunal Zone B zone		carbonate	fluvial/karstic	Camel Sputum Site		Queensland	Australia	Australia	31.6901	Scanlon (1997)
Squamata		Madtsoiidae	Nanowana schrenki	Holotype QMF31395, a right palatine	Other Material: Upper Site: Maxilla fragments QMF 31390, 31391,31394. Mike's Menagerie Site: Dentary QMF31392 and vertebra QMF23043. Camel Sputum Site : Dentary QMF23051; maxilla fragments QMF23082, 31388.	9	39-Burdigalian	39-Burdigalian		Faunal Zone B zone		carbonate	fluvial/karstic	Camel Sputum Site		Queensland	Australia	Australia	16.338	Scanlon (1997)
Squamata		Colubridae	Natrix merkurensis	Fragmentary right compound bone (SGDB Ah−315)	Paratype: 1 left ectopterygoid (SGDB Ah−313), 1 anterior precaudal vertebra (SGDB 7408/MI−62). Remaining material.—Two (left + right) quadrate (SGDB Ah−312; SGDB Ah−624), 2 right maxillaries (SGDB 7408/MI−102; SGDB Ah−314), 3 (1 left + 2 right) compound bones (SGDB Ah−315–317), 213 precaudal vertebrae (SGDB 7408/MI− 63–83; SGDB 7408/MI−96–98; SGDB Ah−318–504; SGBD Ah−625), 8 caudal vertebrae (SGD…	231	39-Burdigalian			Most Formation		brown coal	mire/swamp	Merkur-North		Ústí nad Labem	Czech Republic	Europe	25.0704	Ivanov (2002)
Squamata		Colubridae	Neonatrix crassa	FSL 285 012 (a single mid-trunk vertebra)		1	39-Burdigalian	42-Tortonian		La Grive M		fissure fill limestone	karst	La Grive M		Rhône-Alpes	France	Europe	4.78873	Rage & Holman (1984)
Squamata		Colubridae	Neonatrix europaea	Mid-dorsal vertebra FSL 285008	Paratypes: FSL 285 009, anterior dorsal vertebra; FSL 285 011, 2 posterior dorsal vertebrae	3	39-Burdigalian	42-Tortonian		La Grive M		fissure fill limestone	karst	La Grive M		Rhône-Alpes	France	Europe	4.78873	Rage & Holman (1984)
Squamata		Colubridae	Neonatrix nova	A trunk vertebra, DP FNSP 5197	Referred Specimens- Sixty-two precloacal verte- brae (DP FNSP 931, 932, 934, 935, 936, 937, 1171, 1237, 1245, 1253, 1311, 1312, 1414, 1419, 1430, 1433, 1440, 1443, 1451, 1458, 3962, 3967, 3979, 3983, 3987, 3988, 4026, 4029, 4030, 4075, 4107, 4201,4511,4526, 4532, 5156, 5157, 5158, 5159, 5162, 5164, 5169, 5171, 5172, 5173, 5175, 5176, 5182, 5186, 5187, 5188, 5192, 5194, 5195, 5196, 5198, 5200, 520…	63	39-Burdigalian			"coal seam beds"		calcareous marls and limnic clay silts	lacustrine	Dolnice		Karlovy Vary	Czech Republic	Europe	4.78873	Szyndlar (1987)
Squamata		Loxocemidae	Ogmophis miocompactus	Trunk vertebra, SDSM 08372	Paratypes.-One cervical and 11 trunk vertebrae, SDSM 08373.	2	39-Burdigalian	41-Serravallian		Rosebud Formation		channel fill conglomerate	fluvial channel	Black Bear Quarry II	Bennett County	South Dakota	United States of America	North America	5.77465	Holman (1976)
Squamata		Loxocemidae	Ogmophis pauperrimus	One dorsal vertebra, MCZ 1976		1	39-Burdigalian			Alachua Formation		calcareous sandstone and blue claystone	fluvial channel	Thomas Farm	Gilchrist County	Florida	United States of America	North America	4.78873	Vanzolini (1952)
Squamata		Anguidae	Ophisaurus feifari	Parietal DP FNSP 1013	Referred specimens, localities and horizon. Parietals DP FNSP 1501, DP FNSP 1023, Dolnice (near the city of Cheb), Early Miocene (Ottnangian), middle Orleanian, zone MN 4 (Fejfar & Kvaˇcek, 1993). Parietal BSPG 1997 XVI 466 (Fig. 2a, b), Griesbeckerzell 1a (Bavaria, south Germany), zone MN 5/6 (according to Böhme, 2002; Abdul-Aziz et al. 2008).	4	39-Burdigalian	40-Langhian		"coal seam beds"		calcareous marls and limnic clay silts	lacustrine	Dolnice		Karlovy Vary	Czech Republic	Europe	3.71661	Klembara & Rummel (2018)
Squamata		Anguidae	Ophisaurus holeci	Parietal (NMP Pb 02027)	Referred specimens: Frontal (NMP Pb 02030, NMP Pv 10020–10023), parietal (NMP Pb 02028, NMP Pv 10008–10018, DP FNSP 1026).	18	39-Burdigalian	42-Tortonian		Most Formation		brown coal	mire/swamp	Merkur-North		Ústí nad Labem	Czech Republic	Europe	7.08479	Klembara (2015)
Squamata		Anguidae	Ophisaurus robustus	Parietal DP FNSP 1018	Referred specimens, locality and horizon. Parietals DP FNSP 1020, Dolnice (near the city of Cheb), Early Miocene (Ottnangian), middle Orleanian, zone MN 4 (Fejfar&Kvaˇcek, 1993). Parietal NMA-2015-37/2196, Petersbuch 62, zoneMN3 (Bavaria) (Abdul-Aziz et al. 2008) (Fig. 6).	3	39-Burdigalian			"coal seam beds"		calcareous marls and limnic clay silts	lacustrine	Dolnice		Karlovy Vary	Czech Republic	Europe	3.71661	Klembara & Rummel (2018)
Squamata		Anguidae	Ophisaurus spinari	Material. Parietal, PAL EV 2013/171.		1	39-Burdigalian	43-Messinian		"coal seam beds"		calcareous siltstone	lacustrine	Dolnice		Karlovy Vary	Czech Republic	Europe	3.71661	Cernansky et al. (2015)
Squamata		Cordylidae	Palaeocordylus bohemicus	DP FNSP 97: section of left dentary with its most posterior part broken away, 19 tooth positions	Paratype: DP FNSP 20: anterior section of the left dentary with 11 tooth positions; DP FNSP 57: section of the dentary with 2 teeth; DP FNSP 71: section of the right maxilla with 6 teeth from the medial part of the tooth row; DP FNSPP 86: anterior section of the left maxilla with 4 teeth; DP FNSP 100: anterior section of the right dentary with 12 tooth positions; DPFNSP 114: intermaxilla with 4 t…	28	39-Burdigalian			"coal seam beds"		calcareous marls and limnic clay silts	lacustrine	Dolnice		Karlovy Vary	Czech Republic	Europe	9.7561	Rocek (1984)
Squamata		Colubridae	Palaeonatrix lehmani	Seven trunk vertebrae (holotype-DP FNSP 3920)	paratypes-DP FNSP 1207, 1243, 1316, 3969, 4020, 4021). Undescribed Material- Three cervical vertebrae (DP FNSP 933, 1434, 4553), 4 trunk vertebrae (DP FNSP 1408, 1437, 4096, 4554).	14	39-Burdigalian	41-Serravallian		"coal seam beds"		calcareous siltstone	lacustrine	Dolnice		Karlovy Vary	Czech Republic	Europe	5.77465	Szyndlar (1987)
Squamata		Colubridae	Paleoheterodon arcuatus	FSL 285 001 one dorsal vertebra		1	39-Burdigalian	42-Tortonian		La Grive M		fissure fill limestone	karst	La Grive M		Rhône-Alpes	France	Europe	4.78873	Rage & Holman (1984)
Squamata		Anguidae	Paragerrhonotus ricardensis	Holotype.-Univ. of California Mus. of Paleon. No. 27161, almost complete anterior portion of skull, lacking the braincase, the parietals, and the temporal arches		1	39-Burdigalian	42-Tortonian		Ricardo Formation		fine-grained and apparently water-laid volcanic ash	volcaniclastic	Last Chance Gulch (UCMP A259)	Kern County	California	United States of America	North America	34.3786	Estes (1963)
Squamata		NO_FAMILY_SPECIFIED	Peltosaurus floridanus	Description.-Holotype: MCZ 1979, plate 56 figs. 7-8 a fragment of right mandibula, measuring 14 mm.; reaching in front of the insertion of the fourth tooth from the back and behind the vertical of the posterior margin of the masseteric process of the coronoid		1	39-Burdigalian			Alachua Formation		calcareous sandstone and blue claystone	fluvial channel	Thomas Farm	Gilchrist County	Florida	United States of America	North America	8.01394	Vanzolini (1952)
Squamata		Colubridae	Pollackophis depressus	A single trunk vertebra; USNM 483397.		1	39-Burdigalian			Calvert Formation		medium-grained, coarse, shelly/skeletal sandstone	estuary or bay	Pollack Farm Site	Kent County	Delaware	United States of America	North America	4.78873	Holman (1998)
Squamata		Anguidae	Pseudopus ahnikoviensis	NMP Pb 02026, parietal without posterior portions of supratemporal processes	Paratypes—Frontals (Ah 665–666 SGDB, DP FNSP 1017); parietals (NMP Pb 02025, NMP Pb 02029, Ah 637–641 SGDB, Ah 643 SGDB, DP FNSP 1016); palatines (Ah 744–746 SGDB); pterygoids (NMP Pb 02044, Ah 709–714 SGDB); dentaries (NMP Pb 02046, Ah 703 SGBD, DP FNSP 1030–1031)	27	39-Burdigalian	41-Serravallian		Most Formation		brown coal	mire/swamp	Merkur-North		Ústí nad Labem	Czech Republic	Europe	16.957	Klembara (2012)
Squamata		Anguidae	Pseudopus confertus	Frontal NMPPv 10028		1	39-Burdigalian			Most Formation		brown coal	mire/swamp	Merkur-North		Ústí nad Labem	Czech Republic	Europe	3.36818	Klembara & Rummel (2018)
Squamata		Anguidae	Pseudopus laurillardi	Neotype.-MNHN Sa 23604, left dentary	Locality, age and referred specimens. - The material de- scribed here comes from 13 localities in Germany (Figs. 1, 22). 1) Petersbuch 2 (MN 4a): Parietal, BSPG 1976 XXII 11002-11004; Maxilla, BSPG 1976 XXII 11005,11007, 11010, 11019, 11022, 11026; Dentary, BSPG 1976 XXII 11045, 11049, 11060, 11067. 2) Petersbuch 29 (MN 4a): Articulated skeleton, NMA 2009/1/2060. 3) Petersbuch 38-Boden (MN 4b): P…	96	39-Burdigalian	42-Tortonian		Petersbuch 2		fissure fill poorly lithified claystone	karst	Petersbuch 2		Bavaria	Germany	Europe	63.7631	Klembara et al. (2010)
Squamata		Boidae	Pterygoboa delawarensis	Trunk vertebra; USNM 483393		1	39-Burdigalian			Calvert Formation		medium-grained, coarse, shelly/skeletal sandstone	estuary or bay	Pollack Farm Site	Kent County	Delaware	United States of America	North America	4.78873	Holman (1998)
Squamata		Boidae	Pterygoboa miocenica	Trunk vertebra, SDSM 08376	Paratypes.-Two trunk vertebrae and one caudal vertebra, SDSM 08377	2	39-Burdigalian	41-Serravallian		Rosebud Formation		channel fill conglomerate	fluvial channel	Black Bear Quarry II	Bennett County	South Dakota	United States of America	North America	5.6338	Holman (1976)
Squamata		Gekkonidae	Pygopus hortulanus	QMF 16875, a right dentary		1	39-Burdigalian	39-Burdigalian		Neville's Garden Site		Lithology not reported	pool at the entrance of a cave	Neville's Garden Site		Queensland	Australia	Australia	6.38792	Hutchinson (1997)	Daza et al. (2014)
Squamata		Rhineuridae	Rhineura marslandensis	U.W. 4173, a nearly complete left dentary	Paratype: UW4274, a partial maxilla; UW4196A, 5 vertebrae. Referred specimens: UNSM46022, a nearly complete right dentary. UNSM 46023, six vertebrae.	5	39-Burdigalian			Runningwater Formation		"braided stream sediments"	fluvial channel	Marsland Quarry	Box Butte County	Nebraska	United States of America	North America	16.6197	Yatkola (1976)
Squamata		Gekkonidae	Sphaerodactylus ciguapa	MCZR-186380, amber-embedded, nearly complete skeleton with patches of integument		1	39-Burdigalian	40-Langhian		El Mamey Formation	Amber	shale-sandstone interspersed with a conglomerate of well-rounded pebbles	fluvial channel	Domincan amber, La Toca (Work Collection)			Dominican Republic	Caribbean	46.1092	Daza & Bauer (2012)
Squamata		Gekkonidae	Sphaerodactylus dommeli	ZFMK 66238 (Fig. 12), an amber-embedded articulated (SLV 32.10 mm) specimen preserving the integument and nearly complete cranial and postcranial elements, tail vertebrae missing, possibly due to regeneration during life. An abdominal radiopaque element might be an egg-shell	Paratype: SMNS Do–3584 (Fig. 12), a much smaller articulated specimen (SVL 16.5 mm) with autotomized tail	2	39-Burdigalian	40-Langhian		El Mamey Formation	Amber	shale-sandstone interspersed with a conglomerate of well-rounded pebbles	fluvial channel	Domincan amber, La Toca (Work Collection)			Dominican Republic	Caribbean	94.3089	Böhme (1984)	Daza et al. (2014)
Squamata		Colubridae	Texasophis bohemiacus	Holotype--A trunk vertebra, DP FNSP 1238	Referred Specimens--Two trunk vertebrae (DP FNSP 1239, 3927)	3	39-Burdigalian	39-Burdigalian		"coal seam beds"		calcareous marls and limnic clay silts	lacustrine	Dolnice		Karlovy Vary	Czech Republic	Europe	4.78873	Szyndlar (1987)
Squamata		Colubridae	Texasophis meini	Dorsal vertebra (FSL 285002)	Paratypes: 3 dorsal vertebrae (FSL 285 003-005); 2 dorsal vertebrae (FSL 285 006-007)	6	39-Burdigalian	42-Tortonian		La Grive M		fissure fill limestone	karst	La Grive M		Rhône-Alpes	France	Europe	4.78873	Rage & Holman (1984)
Squamata		Varanidae	Varanus mokrensis	parietal (Pal. 1097)	Paratypes. 1/2001 Turtle Joint: left maxilla (Pal. 1023, Fig. 2A, B; Pal. 1024, Fig. 2C–E), left septomaxilla (Pal. 1020, Fig. 2I, J). 2/2003 Reptile Joint: left postorbitofrontal (Pal. 1117, Fig. 3A, B), left frontal (Pal. 1090, Fig. 3E, F), parietal (Pal. 1098, Fig. 3G), left palatine (Pal. 1134, Fig. 4A, B), right pterygoid (Pal. 1131, Fig. 4D, E), right quadrate (Pal. 1152, Fig. 4F), right pr…	257	39-Burdigalian			Mokra, Miocene		fissure fill; claystone	karst	Reptile Joint, West Quarry, Mokra, Miocene		Moravia	Czech Republic	Europe	42.741	Ivanov et al. (2018)
Squamata		Varanidae	Varanus rusingensis	Holotype--A partial, disarticulated and partly artic- ulated skeleton contained in three separate blocks and consisting of a mandible (KNM 24319-a); parietal (KNM 24319-c); scapula (KNM 24319-d); cervical vertebrae (KNM 24319-g, KNM 24321-c); dorsal ver- tebrae (KNM 24319-e, f, h, KNM 24321-a); caudal vertebrae (KNM 24320-r 9ct.); ribs (KNM 24319-i, j, k, 1, m, n); radius (KNM 24319-b); ulna (KNM…	Hypodigm-Maxilla (KNM RU 3404-F); maxilla fragments (KNM 24307, KNM MAB 161 '49, KNM 795 '56, KNM 171 '51, KNM 327 '47, KNM 697 '51); dentary fragments (KNM R 269 '71 3ct., KNM RU3313, KNM MW 66 '52, KNM 1333 '50, KNM 24308, KNM 13 '56, KNM 1747 '50); parietal (KNM 24338- a); coracoid (KNM 24323-A, B); ilia (KNM RU 3414, KNM 24333-d, KNM 24325-A, B); ischia (KNM 24325-C, D, KNM RU 3404-C, K, KNM …	91	39-Burdigalian			Hiwegi Formation		lithified, tuffaceous, green siltstone	volcaniclastic	R114 Proconsul Site			Kenya	Africa	42.5087	Clos (1995)
Squamata		Crotalidae	Vipera antiqua	A trunk vertebra, DP FNSP 4538	Referred Specimens--Five precaudal vertebrae, DP FNSP 938, 1114, 1213, 4014, 4057.	6	39-Burdigalian	39-Burdigalian		"coal seam beds"		calcareous siltstone and silty, sandy marl	lacustrine	Dolnice		Karlovy Vary	Czech Republic	Europe	4.78873	Szyndlar (1987)
Squamata		Crotalidae	Vipera platyspondyla	Holotype--A trunk vertebra, DP FNSP 940	Referred Specimens- Seven precaudal vertebrae, DP FNSP 939, 1421, 1431, 1435, 3926, 4004, 4008.	8	39-Burdigalian			"coal seam beds"		calcareous siltstone and silty, sandy marl	lacustrine	Dolnice		Karlovy Vary	Czech Republic	Europe	4.78873	Szyndlar (1987)
Squamata		Acrochordidae	Acrochordus dehmi	mid-dorsal vertebra Muich 1956-11-64	Referred material: Thirteen more or less complete vertebrae (VPL/JU/SF/101-113) and six fragments of vertebrae (VPL/JU/SF/114-119), 154 other vertebrae without catalog numbers in Hoffestetter (1964)	174	40-Langhian	43-Messinian		Siwalik Beds		fine channel fill	fluvial channel	Raun		Jammu Kashmir	India	India	4.78873	Hoffstetter (1964)	Rage et al. (2001)
Squamata		Iguanidae	Armandisaurus explorator	AMNH-FAM 8799, a partial skeleton		1	40-Langhian	41-Serravallian		Tesuque Formation	Skull Ridge Member	fluvial sandstone/sitstone	fluvial channel/alluvial fan	White Operation Quarry	Santa Fe County	New Mexico	United States of America	North America	50.6388	Norell & DeQuieroz (1991)
Squamata		Cordylidae	Bavaricordylus molassicus	anterior part of right dentary with 15 tooth positions (BSPG 2008 XXIV 1).	Referred material: posterior fragment of a right dentary bearing the last seven tooth positions (BSPG 2008 XXIV 2).	2	40-Langhian	41-Serravallian		Freshwater Molasse Formation	Upper	fine-grained alluvial deposits	fluvial floodplain	Puttenhausen B		Bavaria	Germany	Europe	6.38792	Böhme (2010)
Squamata		Amphisbaenidae	Blanus mendezi	IPS60464, complete skull (cranium with articulated lower jaw)	Paratypes: IPS63989, four cervical vertebrae in anatomical connection (Fig. S1A–D); IPS63990, trunk vertebra (Fig. S1E–I); IPS63991, trunk vertebra (Fig. S1J–N); IPS63992, trunk vertebra (Fig. S1O–S); IPS63993, trunk vertebra (Fig. S1T–X); IPS63995, 40 trunk vertebrae	7	40-Langhian	42-Tortonian		Vallès Penedès basin Group		lithified, sandy, conglomeratic mudstone	fluvial channel/alluvial fan	Abocador de Can Mata C8-A4		Catalonia	Spain	Europe	72.5352	Bolet et al. (2014)
Squamata		Chamaeleonidae	Chamaeleo bavaricus	BSPG 1959 II 2066, anterior fragment of left dentary		1	40-Langhian	41-Serravallian		Freshwater Molasse Formation	Upper	shelly/skeletal, black, brown, gray, green, sandy, conglomeratic marl and unlithified, silty mudstone	fluvial floodplain	Sandelzhausen gravel pit		Bavaria	Germany	Europe	6.38792	Schleich (1983)
Squamata		Boidae	Charina prebottae		Material-L.Q.: 3 trunk vertebrae, MSU 1222; 3 trunk vertebrae, UNSM 96416; 1 caudal vertebra, MSU 1225.	4	40-Langhian	45-Zanclean		Valentine Formation		Lithology not reported	terrestrial	Egelhoff Quarry	Brown County	Nebraska	United States of America	North America	4.78873	Holman (1973)	Parmley & Holman (1995)
Squamata		Colubridae	Dryinoides oxyrhachis	The type (A.M.N.H. No. 7524) consists of a partly articulated skeleton, composed of a fragmentary skull, 10 articulated anterior thoracic vertebrae, and 11 middle thoracic vertebrae, nine of which are articulated.		1	40-Langhian	41-Serravallian		Madison Valley Formation	Lower Clay Member	Lithology not reported	terrestrial	Madison Valley	Gallatin County	Montana	United States of America	North America	35.0704	Auffenberg (1958)
Squamata		Lacertidae	Edlartetia sansaniensis	Neotype: incomplete right dentary (MNHN Sa 23595)	7 dentaries (MNHN Sa 23596-23599)	8	40-Langhian	42-Tortonian		Sansan		unlithified, gray, blue claystone and marl	lacustrine	Sansan		Midi-Pyrenees	France	Europe	6.38792	Augé & Rage (2000)	Böhme (2010)
Squamata		Scincidae	Egernia gillespieae	Left articulated hemimandible (nearly complete), QM F57957a.	Associated cranial elements: left premaxilla (57957b), left maxilla (57957c), frontal (57957d), left nasal (57957e), left quadrate (57957f), left (57957g) and right (57957h) pterygoids, and left (57957i) and right (57957j) squamosals. Associated postcranial elements described in the SI: left humerus (57957k) and left ulna (57957l).	12	40-Langhian	42-Tortonian		AL90 Site		Lithology not reported; rainforest faunal community	cave/sinkhole	AL90 Site		Queensland	Australia	Australia	33.2172	Thorn et al. (2019)
Squamata		Colubridae	Elaphe nebraskensis	Holotype.-Precaudal vertebra, University of Nebraska No. 61033	Paratype.-Precaudal vertebra, University of Nebraska No. 61034. Referred material.-Anterior vertebra with hypapophysis, University of Nebraska No. 61039.	3	40-Langhian	45-Zanclean		Valentine Formation		"channel"; unlithified sandstone	fluvial channel	Norden Bridge Quarry	Brown County	Nebraska	United States of America	North America	4.78873	Holman (1964)
Squamata		Gekkonidae	Gerandogekko gaillardi	UBCL (LGr 5841), a frontal	Referred material: UBCL, LGr5841–LGr5842, topotypic maxilla (Fig. 7C–D), several dentaries (Figs. 7E–F, 8A–R) and vertebrae (Fig. 7G–I).	3	40-Langhian	42-Tortonian		La-Grive-Saint-Alban		fissure fill	karst	La-Grive-Saint-Alban		Rhône-Alpes	France	Europe	17.0732	Daza et al. (2014)
Squamata		Colubridae	Lampropeltis similis	Holotype.-Precaudal vertebra, University of Nebraska No.61035	Paratype.-Precaudal vertebra, University of Nebraska No. 61036.	2	40-Langhian	42-Tortonian		Valentine Formation		"channel"; unlithified sandstone	fluvial channel	Norden Bridge Quarry	Brown County	Nebraska	United States of America	North America	4.78873	Holman (1964)
Squamata		Pythonidae	Morelia riversleighensis	QMF 12926, right maxilla fragment with 9 teeth, most having broken tips, and alveoli for two other teeth	Paratypes. Seven vertebrae were found in the same block of matrix as the holotype. All are to be lodged in the Queensland Museum (QMF12927 -12933). Other specimens found at Riversleigh localities are three vertebrae (AR3190 -Site D, AR3526 -Site GAG, AR398A -Site GAG), 3 isolated teeth (AR3936, AR4015 -Site GAG, AR4133 -Henks Hollow). Commonwealth Palaeontological Collection 20577, right dentary …	12	40-Langhian	42-Tortonian		Faunal Zone C zone		gray/white limestone	karst	Henk's Hollow Locality		Queensland	Australia	Australia	18.0282	Smith & Plane (1985)
Squamata		Elapidae	Naja antiqua	Posterior cranium including: basioccipital, basisphenoid, 2 exoccipitals, supraoccipital, left prootic.	Referred material: several fangs, vertebrae and ribs	1	40-Langhian	42-Tortonian		Bèni Mellal		Lithology not reported	terrestrial	Bèni Mellal		Tadla-Azilal	Morocco	Africa	12.5352	Rage (1976)
Squamata		Colubridae	Nebraskophis skinneri	Lumbar vertebra, Michigan State University, Vertebrate Paleontology Number 708	Paratype.-A fragmentary lumbar vertebra, MSU-VP 709. Referred material: vertebra, MSU 1223; 1 vertebra, UNSM 96422.	4	40-Langhian	45-Zanclean		Valentine Formation		Lithology not reported	terrestrial	Egelhoff Quarry	Brown County	Nebraska	United States of America	North America	4.78873	Holman (1973)	Parmley & Holman (1995)
Squamata		Colubridae	Neonatrix elongata	Lumbar vertebra, Michigan State University, Vertebrate Paleontology Number 710	Paratypes.-Two lumber vertebrae, MSUVP 711	3	40-Langhian	45-Zanclean		Valentine Formation		Lithology not reported	terrestrial	Egelhoff Quarry	Brown County	Nebraska	United States of America	North America	4.78873	Holman (1973)
Squamata		Colubridae	Neonatrix magna	Trunk vertebra, MSUVP 943		1	40-Langhian	41-Serravallian		Valentine Formation		"channel"; unlithified sandstone	fluvial channel	Norden Bridge Quarry	Brown County	Nebraska	United States of America	North America	4.78873	Holman (1982)
Squamata		Xenosauridae	Nordenosaurus magnus	MSUVP 715, fused frontals	Referred material: MUSVP716 two fragments of skull bones	2	40-Langhian	41-Serravallian		Valentine Formation		"channel"; unlithified sandstone	fluvial channel	Norden Bridge Quarry	Brown County	Nebraska	United States of America	North America	3.36818	Holman (1973)
Squamata		Loxocemidae	Ogmophis arenarum	CMNH 704, 3 vertebrae		1	40-Langhian	41-Serravallian		Flint Creek Beds		Lithology not reported	terrestrial	Flint Creek Beds	Granite County	Montana	United States of America	North America	4.78873	Douglass (1903)
Squamata		Anguidae	Ophisaurus canadensis	ROM 7705 one body vertebra		1	40-Langhian	41-Serravallian		Wood Mountain Formation		Lithology not reported	terrestrial	Kleinfelder Farm		Saskatchewan	Canada	North America	4.78873	Holman (1970)
Squamata		Colubridae	Paleoheterodon tiheni	Holotype.-Precaudal vertebra, University of Nebraska No. 61031	Paratypes.-Two precaudal vertebrae, Uni- versity of Nebraska No. 61032.	2	40-Langhian	49-Calabrian		Valentine Formation		"channel"; unlithified sandstone	fluvial channel	Norden Bridge Quarry	Brown County	Nebraska	United States of America	North America	4.78873	Holman (1964)
Squamata		Colubridae	Paracoluber storeri	ROM 7707 lumbar vertebra	Paratypes: ROM 7708 four lumbar vertebrae	2	40-Langhian	45-Zanclean		Wood Mountain Formation		Lithology not reported	terrestrial	Kleinfelder Farm		Saskatchewan	Canada	North America	4.78873	Holman (1970)
Squamata		Boidae	Python maurus	BML 900, mid-dorsal vertebra	referred material: 2 premaxillae, several maxillary and dentary fragments, several vertebrae	3	40-Langhian	42-Tortonian		Bèni Mellal		Lithology not reported	terrestrial	Bèni Mellal		Tadla-Azilal	Morocco	Africa	20.4225	Rage (1976)
Squamata		Colubridae	Salvadora paleolineata	Lumbar vertebra, University of Michigan Museum of Paleontology No. V56292	Paratypes.-Five lumbar vertebrae, UMMP V56293, and 11 lumbar vertebrae, MSU-VP 706.	3	40-Langhian	45-Zanclean		Valentine Formation		Lithology not reported	terrestrial	Egelhoff Quarry	Brown County	Nebraska	United States of America	North America	4.78873	Holman (1973)	Parmley & Holman (1995)
Squamata		Colubridae	Texasophis fossilis	Holotype.-Trunk vertebra, SMPSMU 63691		1	40-Langhian			Fleming Formation		Lithology not reported	terrestrial	Town Bluff	San Jacinto County	Texas	United States of America	North America	4.78873	Holman (1977)
Squamata		Scincidae	Tropidophorus bavaricus	left dentary with 12 tooth positions (16395)	Referred material: fragmentary left dentary with five tooth positions (16396), fragmentary right dentary with nine tooth positions (16397).	3	40-Langhian	41-Serravallian		Freshwater Molasse Formation	Upper	shelly/skeletal, black, brown, gray, green, sandy, conglomeratic marl and unlithified, silty mudstone	fluvial floodplain	Sandelzhausen gravel pit		Bavaria	Germany	Europe	6.38792	Böhme (2010)
Squamata		Varanidae	Varanus marathonensis	Lectotype. IPUW 1888-001-001, a slab preserving at least a left incomplete maxilla.	Paralectotype. Isolated supraorbital figured by Weithofer ([15], plate 19, fig. 9), currently lost; Topotype. IPUW 5187, three incomplete caudal vertebrae joined together by sediment, plus three other highly fragmentary isolated caudal vertebrae; Referred specimens. IPS50119 (from ACM/C4-C2), right maxilla; IPS50292 (from ACM/ C3-A6), right maxilla; IPS57544 (from ACM/C3-A7), tooth-bearing bone; …	22	40-Langhian	44-Pliocene		Pikermi (old collection)		Lithology not reported	fluvial	Pikermi (old collection)		Attica	Greece	Europe	65.1568	Villa et al. (2018)
Squamata		Crotalidae	Vipera maghrebiana	BML 905, a right maxilla	Referred material: 1 anterior dorsal vertebra, 1 mid-dorsal vertebra, 5 posterior dorsal vertebrae	8	40-Langhian	42-Tortonian		Bèni Mellal		Lithology not reported	terrestrial	Bèni Mellal		Tadla-Azilal	Morocco	Africa	11.9718	Rage (1976)
Squamata		Madtsoiidae	Yurlunggur camfieldensis	A partial skeleton presently represented by 18 precaudal vertebrae and II rib fragments, separately registered in the Northern Territory Museum (NTM) vertebrate fossil collection.		1	40-Langhian	42-Tortonian		Camfield beds Formation		Lithology not reported	terrestrial	Bullock Creek (QVM)		Northern Territory	Australia	Australia	6.61972	Scanlon (1992)
Squamata		Colubridae	Arizona voorhiesi	trunk vertebra, MSU 1220.	Paratypes.- Two trunk vertebrae from the same lo- cation, UNSM 96432, that show no salient differences from the holotype specimen.	2	40-Langhian	45-Zanclean		Ash Hollow Formation		siliciclastic sediments	fluvial channel	Lemoyne Quarry	Keith County	Nebraska	United States of America	North America	4.78873	Parmley & Holman (1995)
Squamata		Aniliidae	Colombophis portai	MNHN. VIV 6, one midtrunk vertebra	Referred material.—Four anterior trunk vertebrae, UFAC−PV 5715, IGM 184285 (1 and 3), and 184476 (2); eighteen mid− trunk vertebrae, UFAC−PV 3478, 3480, 3484, 4089, 5716B; IGM 183533 (1), 183561 (1 to 2), 183928, 184086, 184131 (1 to 2), 184159 (1–3), 184285 (2), 184476 (1), 184579 (1 to 2), 184788, 184806, and 250914; and two posterior trunk vertebrae, UFAC−PV 2957 and IGM 183533(2).	25	41-Serravallian	42-Tortonian		Villavieja Formation		Green claystone and mudstone	lacustrine	Los Mangos Fish Bed		Laventan	Colombia	South America	4.78873	Hsiou et al. (2010)
Squamata		Colubridae	Diadophis elinorae	UF 6413, a middle precaudal vertebra		1	41-Serravallian	45-Zanclean		Haile 6A		Lithology not reported	terrestrial	Haile 6A	Alachua County	Florida	United States of America	North America	4.78873	Auffenberg (1963)
Squamata		Colubridae	Elaphe kansensis	USNM 13500, a set of vertebrae		1	41-Serravallian	45-Zanclean		Oglalla Formation		Channel sandstone/gravel	fluvial channel/alluvial fan	Long Island Quarry	Phillips County	Kansas	United States of America	North America	4.78873	Gilmore (1938)
Squamata		Gekkonidae	Euleptes klembarai	An almost complete left maxilla, NHMW 1977/1865	Paratypes right dentary NHMW 1977/1865/0084, right pterygoid NHMW 1977/1865/0113, one cervical vertebra NHMW 1977/1865/0116, four dorsal vertebrae NHMW 1977/1865/0117-20.	8	41-Serravallian			Zapfe's fissures		fissure fill	karst	Zapfe's fissures		Bratislava	Slovakia	Europe	16.8409	Cernansky et al. (2017)
Squamata		Boidae	Eunectes stirtoni	A prootic right (MNHN, VIV 7), a set of vertebrae	MNHN VIV8, an incomplete basisphenoid, ~20 poorly preserved vertebrae	22	41-Serravallian			Villavieja Formation		lithified, gray/green siltstone	lacustrine	Los Mangos Fish Bed		Huila	Colombia	South America	7.1831	Hoffstetter & Rage (1977)
Squamata		Colubridae	Micronatrix juliescottae	UNSM 100260: an anterior trunk vertebra	Referred Specimens.—UNSM 100261–100264, four trunk vertebrae.	5	41-Serravallian	42-Tortonian		Ash Hollow Formation	Merritt Dam Member	siliciclastic sediments	fluvial channel	Pratt Quarry	Brown County	Nebraska	United States of America	North America	4.78873	Parmley & Hunter (2010)
Squamata		Colubridae	Nerodia hillmani	Six trunk vertebrae, UNSM, 100275, 100276, 100277, 100278, 100279. 101100.		6	41-Serravallian	42-Tortonian		Ash Hollow Formation	Merritt Dam Member	siliciclastic sediments	fluvial channel	Pratt Quarry	Brown County	Nebraska	United States of America	North America	4.78873	Parmley & Hunter (2010)
Squamata		Loxocemidae	Ogmophis pliocompactus	Lumbar vertebra, MSU-VP 784		1	41-Serravallian	42-Tortonian		Oglalla Formation		unlithified sandstone and green claystone	fluvial channel	WaKeeny (UM-K6-59)	Trego County	Kansas	United States of America	North America	4.78873	Holman (1975)
Squamata		NO_FAMILY_SPECIFIED	Palaeogekko risgoviensis	BSP 1970 XVIII 7300 (right mandibular ramus)	Paratypes: Material, BSP 1970 XVIII 7249–7299, 7301– 7366, includes several dentaries, maxillae, and premaxillae	118	41-Serravallian			Steinberg, close to Nördlingen		limestone	lacustrine	Steinberg, close to Nördlingen		Bavaria	Germany	Europe	19.5122	Daza et al. (2014)
Squamata		Colubridae	Texasophis wilsoni	Fort Hays State College Vertebrate Paleontology 3640, a set of vertebrae (trunk vertebra).		1	41-Serravallian	42-Tortonian		Oglalla Formation		unlithified sandstone and green claystone	fluvial channel	WaKeeny (UM-K6-59)	Trego County	Kansas	United States of America	North America	4.78873	Holman (1984)
Squamata		Boidae	Tregophis brevirachis	Unnumbered vertebra		1	41-Serravallian	42-Tortonian		Oglalla Formation		unlithified sandstone and green claystone	fluvial channel	WaKeeny (UM-K6-59)	Trego County	Kansas	United States of America	North America	4.78873	Holman (1975)
Squamata		Crotalidae	Vipera burgenlandica	A basiparasphenoid (Naturhist. Mus., Geol.-Paläont. Abt., No. 1986/3).	Material: 1 right compound bone, 1 left dentary, 1 basioccipital (previously described), 71 precaudal vertebrae (previously described).	75	42-Tortonian			Kohfidisch		Lithology not reported	terrestrial	Kohfidisch		Burgenland	Austria	Europe	22.3944	Bachmayer & Szyndlar (1984)
Squamata		Aniliidae	Colombophis spinosus	UFAC−PV 2953, one almost complete midtrunk vertebra	Referred material.—Two incomplete anterior trunk vertebrae, UFAC−PV 1609 and 2952; eight incomplete midtrunk vertebrae, AMU−CURS 154, IGM 184176(1), UFAC−PV 2955, 2956, 4027, 5424, 5716C, and 5716E; and one incomplete posterior trunk vertebra, UFAC−PV 3485.	12	42-Tortonian	42-Tortonian		Solimões Formation		lithified, gypsiferous, muddy, silty mudstone and claystone	fluvial floodplain	Talismã, upper Purus River		Amazonas	Brazil	South America	4.78873	Hsiou et al. (2010)
Squamata		Colubridae	Coluber planicarinatus	A trunk vertebra (Naturhist. Mus. Wien, Geol.-Paläont. Abt., No. 1984/97)	Referred material: 6 trunk vertebrae, a single basiparasphenoid	8	42-Tortonian			Kohfidisch		Lithology not reported	terrestrial	Kohfidisch		Burgenland	Austria	Europe	5.77465	Bachmayer & Szyndlar (1985)	Bachmayer & Szyndlar (1984)
Squamata		Colubridae	Elaphe algorensis	MNCN Alg. I-3 (an isolated basiparasphenoid)	Referred material: 3 parietals, 2 supraoocipitals, 2 exoccipitals (1 right, 1 left), 1 basioccipital, 1 left prefrontal, 3 right maxillary fragments, 1 left maxillary fragment, 1 left ectopterygoid, 1 right pterygoid fragment, 1 left palatine fragment, 3 quadrates, 12 compound bones, 5 dentaries, and several hundred vertebrae (125 of them examined in detail).	167	42-Tortonian	43-Messinian		Algora		lithified carbonate	karst	Algora			Spain	Europe	42.8169	Szyndlar (1985)
Squamata		Colubridae	Elaphe kohfidischi	A mid-trunk vertebra (Naturhist. Mus. Wien, Geol.-Paläont. Abt., No. 1984/96).	Referred material: Several hundred vertebrae.	1	42-Tortonian	42-Tortonian		Kohfidisch		Lithology not reported	terrestrial	Kohfidisch		Burgenland	Austria	Europe	4.78873	Bachmayer & Szyndlar (1985)
Squamata		Colubridae	Heterodon plionasicus	Holotype.--No. 28113, University of Michigan Museum of Paleontology, a left maxillary.	Paratypes, No. 28112, a right maxillary, No. 29587, a right maxillary, and No. 28137, a left palatine. All specimens col- lected by the 1947 and 1951 University of Michigan Museum of Paleontology field parties.	4	42-Tortonian	49-Calabrian		Rexroad Formation	Upper Member	Lithology not reported	terrestrial	Fox Canyon	Meade County	Kansas	United States of America	North America	11.5493	Peters (1953)
Squamata		Colubridae	Hispanophis coronelloideus	A parabasisphenoid, MNCN Al. I-27	Paratype: A parabasisphenoid (MNCN Alg. I-28). Referred Material: A left quadrate, 4 trunk vertebrae.	7	42-Tortonian	43-Messinian		Algora		lithified carbonate	karst	Algora			Spain	Europe	8.59155	Szyndlar (1985)
Squamata		Elapidae	Incongruelaps iteratus	QM F42691 (Fig. 3(C)), a mid-trunk vertebra.	Referred material: Right maxilla (QM F23085), left dentary fragment (F23473), 30 fragmentary to complete vertebrae (QM F23264 [13 specimens], F23265 [4], F23270 [3], F23272 [4], F23273 [2], F42692 [4]), incomplete ribs, including 4 rib heads (F23267); all found in close proximity and consistent in size with a single adult individual.	34	42-Tortonian	43-Messinian		Encore Site		limestone	lacustrine	Encore Site		Queensland	Australia	Australia	19.2958	Scanlon et al. (2003)
Squamata		Colubridae	Miocoluber dalquesti	MSUVP 1209, a trunk vertebra	Paratype-- MSUVP 1210, a fragmentary trunk vertebra that does not show any salient differences from the holotype.	2	42-Tortonian	45-Zanclean		Higgins Quarries		poorly lithified gray sandstone	fluvial channel	Higgins Quarries	Lipscomb County	Texas	United States of America	North America	4.78873	Parmley (1988)
Squamata		Elapidae	Naja iberica	MNCN Alg. I-31 (an isolated basiparasphenoid)	Paratype: A parabasisphenoid, NMCN Alg. I-32. Referred Material: Maxillae (4 right 5 left), 5 isolated venom fangs, 1 left septomaxilla, palatines (1 right, 1 left), 1 right pterygoid fragment, compound bones (2 right, 1 left), dentaries (3 right, 2 left), 2 left quadrates, 1 left squamosal, 1 right frontal, 2 parietal fragments, 6 basioccipitals, 1 left prootic, 2 left exoccipitals, 1 supraoccip…	69	42-Tortonian	43-Messinian		Algora		lithified carbonate	karst	Algora			Spain	Europe	50	Szyndlar (1985)
Squamata		Colubridae	Natrix parva	ZPUW IZ-6/R/4, a trunk vertebra	Four trunk vertebrae, ZPUW IZ-6/R/5-8	5	42-Tortonian	43-Messinian		Mala Cave		Cave	cave/sinkhole	Mala Cave		Siedlce	Poland	Europe	4.78873	Szyndlar (1984)
Squamata		Colubridae	Paraxenophis spanios	Specimen UU MAA 7645 (a mid-trunk vertebra)	Paratypes. Specimen UU MAA 7536 (a posterior trunk vertebra) (Figure 29.1-5); UU MAA 7533 (a posteriormost trunk vertebra) (Figure 29.6-8). Referred Material. M1: four cervical vertebrae (UU MAA 7843,UU MAA 7853, UU MAA 7870, and UU MAA 7876), 47 trunk vertebrae (UU MAA 7532, UU MAA 7640-UU MAA 7644, UU MAA 7646, UU MAA 7647, UU MAA 7649, UU MAA 7650, UU MAA 7760, UU MAA 7761, UU MAA 7763, UU MAA…	56	42-Tortonian	43-Messinian		Lefkon Formation		A polymict poorly sorted conglomerate containing pebbles of schist, gneiss and granite	fluvial channel/alluvial fan	Maramena		Central Macedonia	Greece	Europe	7.46479	Georgalis et al. (2019)
Squamata		Colubridae	Periergophis micros	Specimen UU MAA 7615 (a posterior trunk vertebra)	Paratypes. Specimen UU MAA 7551 (a cervical vertebra) (Figure 23.1-2); UU MAA 7614 (a midtrunk vertebra) (Figure 23.3-8); UU MAA 7618 (a cloacal vertebra) (Figure 23.9-12); UU MAA 7636 (a caudal vertebra) (Figures 23.13-16, 24.3). MAA 7552), 113 trunk vertebrae (UU MAA 7553- UU MAA 7613, UU MAA 7616, UU MAA 7617, UU MAA 7762, UU MAA 7769, UU MAA 7780, UU MAA 7784, UU MAA 7785, UU MAA 7787, UU MAA…	147	42-Tortonian	43-Messinian		Lefkon Formation		A polymict poorly sorted conglomerate containing pebbles of schist, gneiss and granite	fluvial channel/alluvial fan	Maramena		Central Macedonia	Greece	Europe	7.46479	Georgalis et al. (2019)
Squamata		Iguanidae	Sceloporus robustus	HOLOTYPE.-No. 27665, University of Michi- gan Museum of Paleontology. Left dentary with 17 teeth and spaces for seven others	PARATYPES.-No. 27666, a nearly complete left dentary with eight complete teeth and spaces for 14 to 16 more; No. 27668, a nearly complete right dentary with 17 complete teeth and broken teeth or spaces for seven others; No. 27667, two fragmentary right dentaries, one with 13 and the other with nine complete teeth. REFERRED MATERIAL.-No. 27669 consists of fragments of 17 dentaries referred to this…	5	44-Pliocene	49-Calabrian		Rexroad Formation	Upper Member	Lithology not reported	terrestrial	Fox Canyon	Meade County	Kansas	United States of America	North America	6.38792	Twente (1952)
Squamata		Crotalidae	Vipera (Macrovipera) ukrainica	IZAN 22-1786, a maxilla	IZAN, 1 left and 7 right maxillae in different states of preservation (NO. 22-1787-22-1794); 1 ectopterygoid (No. 22-1795); 3 basioccipitals (No. 22-1796-22-1798); 4 right and 4 left compound bones (No. 22-1799-22-1806); 2 right and 3 left dentaries (No. 22-1807-22-1811); more than 100 cervical, middle trunk and posterior trunk vertebrae (NO. 22-1812-22-1814).	29	42-Tortonian			Gritsev		fissure fill	karst	Gritsev		Khmel'nitsk'yi	Ukraine	Europe	29.2958	Zerova (1992)
Squamata		Crotalidae	Vipera (Vipera) meotica	IZAN 45-5023 (a basisphenoid)	Referred material: 18 fragmentary precaudal vertebrae; IZAN 45-5024 to 45-5041	19	42-Tortonian	45-Zanclean		Cherevichnoie, lower layer		sandstone/gravel	fluvial channel	Cherevichnoie, lower layer		Odessa	Ukraine	Europe	5.35211	Szyndlar & Zerova (1992)
Squamata		Colubridae	Zelceophis xenos	ZPUW IZ-6/R/1, a trunk vertebra		1	42-Tortonian	43-Messinian		Mala Cave		Cave	cave/sinkhole	Mala Cave		Siedlce	Poland	Europe	4.78873	Szyndlar (1984)
Squamata		Colubridae	Coluber hungaricus	Polgárdi 2: one right quadrate (holotype, No. Ob-4464/Vt.76)	Referred Material: Polgárdi 2: one fragmentary parabasisphenoid (Ob.-4465/2), 5 vertebrae (V.19002). Polgárdi 4 "Lower": one frontal (V.19663), one fragmentary parabasisphenoid (V.18988), 3 prootics (V.18989), one exoccipital (V.18990), ectopterygoids (V.18991), 2 quadrates (V.18992), 3 fragmentary maxillae (V.18993), one fragmentary compound bone (V.18994), 230 vertebrae (V.18995); one prefronta…	3005	43-Messinian	45-Zanclean		Polgárdi		limestone	cave/sinkhole	Polgárdi		Central Transdanubia	Hungary	Europe	47.1831	Venczel (1994)	Venczel (1998)
Squamata		Colubridae	Coronella miocaenica	A mid-trunk vertebra (No. V.20617)	Referred material: Polgárdi 4 "Lower": one left frontal (No. V.20618), one fragmentary parietal (No. V.18970/a), one basioccipital (No. V.18970/e), two prootics (No. V.18970/b), two maxillae (No. V.18970/c and V.20619), one quadrate (No. V.18970/d), 2 compound bones (No. V.20620/1-2) and 350 vertebrae (No V.18971/1-80 and V.20621/1-270). Polgárdi 4 "Upper": 1 right frontal (No. V.206022), 2 compo…	494	43-Messinian	43-Messinian		Polgárdi		limestone	cave/sinkhole	Polgárdi		Central Transdanubia	Hungary	Europe	47.8873	Venczel (1998)
Squamata		Colubridae	Elaphe kormosi	Syntypes: One basioccipital (Ob 4465/a), one ectopterygoid (Ob-4465/c), one fragmentary parabasisphenoid (Ob-4465/d), one fragmentary palatine (Ob-4465/e)	15 vertebrae (V.19001)	4	43-Messinian	45-Zanclean		Polgárdi		limestone	cave/sinkhole	Polgárdi		Central Transdanubia	Hungary	Europe	13.8028	Bolkay (1913)	Venczel (1994)
Squamata		Colubridae	Elaphe praelongissima	One basiparasphenoid (No.V.19004/Vt.149)	Referred material: Polgárdi 2: one quadrate (Ob4465/F), one ectopterygoid (Ob-4465/g), one premaxilla (Ob-4465/h), 75 vertebrae (V.19003). Polgárdi 4 "Lower": one prootic (V.19005), one exoccipital (V.19666), 4 quadrates (V.19006), one vomer (V.19667), one fragmentary dentary (V.19007), 40 vertebrae (V.19008). Polgárdi 4 "Upper": 2 compound bones (V.19009), 40 vertebrae (V.19010).	12	43-Messinian	45-Zanclean		Polgárdi		limestone	cave/sinkhole	Polgárdi		Central Transdanubia	Hungary	Europe	36.338	Venczel (1994)
Squamata		Colubridae	Elaphe szyndlari	A fragmentary parabasisphenoid (No. V.20628)	Paratype: A parabasisphenoid (No. V.20629). Referred Material: Polgárdi 4 "Lower": 1 quadrate (No. V.20630), 2 compound bones (No. V.20631/1-2), 45 vertebrae (No. V.20632/1-45). Polgárdi 4 "Upper": 1 ectopterygoid (No. V.20633), 1 compound bone (No. V.20634), 7 vertebrae (No. V.20635/1-7).	59	43-Messinian	43-Messinian		Polgárdi		limestone	cave/sinkhole	Polgárdi		Central Transdanubia	Hungary	Europe	18.169	Venczel (1998)
Squamata		Crotalidae	Vipera gedulyi	Polgárdi 2: 15 fragmentary basiparasphenoids, 2 frontals, 6 prefrontals, 2 fragmentary parietals, one prootic, one exoccipital, 8 basioccipitals, 19 fragmentary maxillae, 206 isolated venom fangs, 25 fragmentary compound bones, 30 fragmentary ectopterygoids (syntypes,No. Ob-4467Nt.74).	Referred material: Polgárdi 2: 2 framgmentary detnaries (no. V.13102/a), one fragmentary palatine (No. v.13102/b), 1000 vertebrae (no. V.13103). Polgárdi 4 "Lower": one fragmentary parabasisphenoid (NO. V. 18978/a), one basioccipital (No. V.18978/b), one exoccipital (No. V.18978/c), one prootic (no. V18978/d), 2 fragmentary pteygoids (No. V.18978/e), one fragmentary ectopterygoid (No. V.18978/f),…	19	43-Messinian	43-Messinian		Polgárdi		limestone	cave/sinkhole	Polgárdi		Central Transdanubia	Hungary	Europe	51.6901	Bolkay (1913)	Venczel (1994)
Squamata		Anguidae	Anguis polgardiensis	One parietal, two maxillaries, and a fragmentary dentary.		4	43-Messinian	45-Zanclean		Polgárdi		limestone	cave/sinkhole	Polgárdi		Central Transdanubia	Hungary	Europe	13.4727	Bolkay (1913)
Squamata		Scincidae	Aethesia frangens	P43196, a partial mandible		1	45-Zanclean	47-Pleistocene		Wellington Caves		cave	cave/sinkhole	Spoil heap from Wellington Caves		New South Wales	Australia	Australia	9.05923	Hutchinson & Scanlon (2009)
Squamata		Colubridae	Elaphe paralongissima	ZPPAN R III/11, a mid-trunk vertebra		1	45-Zanclean	46-Piacenzian		Węże II		fissure fill; ferruginous, shelly/skeletal, red claystone	karst	Węże II		Siedlce	Poland	Europe	4.78873	Venczel (1994)
Squamata		Crotaphytidae	Gambelia corona	LACM 7058/42880 (skull and mandible)		1	45-Zanclean	50-Middle Pleistocene		Palm Springs Formation		Lithology not reported	terrestrial	Anza Borrego Desert State Park lizards		California	United States of America	North America	53.194	Norell (1989)
Squamata		Pythonidae	Liasis dubudingala	QMF 9132, a mid-trunk vertebra	Referred material. QM F7773 (ptv, Main Quarry); QM F7775 (ptv, Main Quarry); QM F9138 (mtv, Main Quarry); QM F9134 (ptv, Main Quarry); QM F9139 (mtv, Site 2, bend 9km SE of homestead); QM F23661-7 (atv, DML site); QM F23668 (mtv, DML site); QM F23669 (neural arch fragment, DML site); QM F23670 (ptv, DML site); QM F23671 (neural arch fragment, DML site); QM F23672 (ptv centrum, DML site); QM F2367…	29	45-Zanclean			Allingham Formation		lays silts, sands and calcareous sands	fluvial floodplain	Bluff Downs station, Main Quarry		Queensland	Australia	Australia	7.60563	Scanlon & Mackness (2001)
Squamata		Colubridae	Malpolon mlynarskii	MHCN 10000, a posterior braincase	Referred material: 27 precaudal vertebrae (MNCN 10001-10025)	28	45-Zanclean	44-Pliocene		Layna		red karst	karst	Layna, Cerro Pelado		Soria	Spain	Europe	16.9014	Szyndlar (1988)
Squamata		Iguanidae	Phrynosoma anzaense	LACM 6822/64595, a partial skull		1	45-Zanclean	50-Middle Pleistocene		Palm Springs Formation		Lithology not reported	terrestrial	Anza Borrego Desert State Park lizards		California	United States of America	North America	16.144	Norell (1989)
Squamata		Iguanidae	Pumilia novaceki	LACM 65116/13739, an articulated skull with mandibles	Referred Specimen: LACM 6661/78310, a crushed skull; Tentatively referred specimens: LACM 6563/10600, a dorsoventrally crushed skull, 6661/78309 (a damaged skull), 6604/17651 (posterior maxillary fragment w/12 teeth, jugal fragment, ventral portion of postorbital), 1922/10599 (medium-sized left dentary with a single preserved tooth).	6	45-Zanclean	50-Middle Pleistocene		Palm Springs Formation		Lithology not reported	terrestrial	Anza Borrego Desert State Park lizards		California	United States of America	North America	62.3693	Norell (1989)
Squamata		Crotalidae	Vipera maxima	MNCM 10032, a trunk vertebra	Referred material: 19 precaudal vertebrae (MNCN 10033-10048)	20	45-Zanclean	44-Pliocene		Layna		red karst	karst	Layna, Cerro Pelado		Soria	Spain	Europe	4.78873	Szyndlar (1988)
Squamata		Crotalidae	Vipera natiensis	Nati-12 n° 1362, a mid-trunk vertebra	Nati-12 n° 1357-1389, 3 cervical vertebrae and 30 trunk vertebrae	34	45-Zanclean			Punta Nati		poorly lithified, pebbly, quartzose, red, calcareous mudstone	karst	Punta Nati, Site 12		Balearic Islands	Spain	Europe	5.77465	Bailon et al. (2002)
Squamata		Xantusiidae	Xantusia downsi	LACM 1114/123301 (right spleniodentary)	LACM 1114/78198, 1114/123302, 1114/123303, 1114/123304, 1114/123305, 1114/123306, 1114/123307, 1114/123308, 1114/123309, 1114/123310, 1114/123311, 1114/123312, 1114/123313, 1114/123315, 1114/123316, 1114/123317, 1114/123318, 1114/123319, 1114/123335, 1323/78292, 6583/78244. 1615/78274; spleniodentary, maxillae, and frontal fragments.	23	45-Zanclean	50-Middle Pleistocene		Palm Springs Formation		Lithology not reported	terrestrial	Anza Borrego Desert State Park lizards		California	United States of America	North America	13.3566	Norell (1989)
Squamata		Trogonophidae	Trogonophis darelbeidae	1 incomplete right dentary, AaO 2117, INSAP	Referred material: 1 incomplete right dentary, 3 anterior fragments of right dentary, 1 anterior fragment of the left dentary, 1 premaxilla, 1 left maxilla, 2 right quadrates	10	46-Piacenzian			Ahl al Oughlam		poorly lithified limestone and conglomerate	marine karst/cave deposits	Ahl al Oughlam - general			Morocco	Africa	18.4507	Bailon (2000)
Squamata		Colubridae	Lampropeltis intermedius	Holotype.-No. 5121, California Institute of Technology, a midthoracic vertebra	Referred material.-Other than the type, there are two Lampropeltis intermedius veretebrae from the Curtis Ranch locality. This includes C.I.T. 5122 which does not differ from the type except that the left side of the pre- and postzygapophyses are broken. The prezygapophysis is more an- teriorly projected and the grooves lateral to the sub-centrum keel are longer. U.S.N.M. 20671, from the same loc…	3	46-Piacenzian	49-Calabrian		San Pedro Valley		Lithology not reported	terrestrial	Curtis Ranch	Cochise County	Arizona	United States of America	North America	4.78873	Brattstrom (1955)
Squamata		Aniliidae	Michauxophis occitanus	USTL BAC II 911, 1 dorsal vertebra		1	46-Piacenzian			Balaruc II		Lithology not reported	terrestrial	Balaruc II	Herault		France	Europe	4.78873	Bailon (1988)
Squamata		Colubridae	Natrix longivertebrata	A mid-trunk vertebra ZZSiD np. RK I-10000	Referred Material: From RK I (ZZSiD, no. RK I-10001-10635): 2 Basioccipitals; 11 Basiparasphenoids; 5 left maxillae; 2 right ptergoids; 1 right ectopterygoid; 1 right quadrate; 3 right compound bones; 4 left compound bones; 1 cervical vertebra; 597 trunk vertebrae; 6 caudal vertebrae	636	46-Piacenzian	44-Pliocene		Rebielice Krolewskie		limestone and shelly/skeletal, red claystone	cave/sinkhole	Rebielice Krolewskie			Poland	Europe	30.9859	Szyndlar (1984)
Squamata		Anguidae	Ragesaurus medasensis	USTL MED-121, an almost complete right dentary		1	48-Gelasian	49-Calabrian		Medas Islands		fissure fill	karst	Medas Islands		Catalonia	Spain	Europe	6.38792	Baillon & Augé (2012)
Squamata		Colubridae	Coluber robertmertensi	Right quadrate and fragment of an articular (No. TRf 1/63)	Paratype: ectopterygoid (No.Pt.R.f.1/63), basisphenoid (No.Pt.R.f.2/63)	3	48-Gelasian	49-Calabrian		Dmanisi		poorly lithified, tuffaceous sandstone	karst	Dmanisi			Georgia	Europe	7.1831	Mlynarski (1964)
Squamata		Colubridae	Coluber acuminatus	Lost. Consists of fractured skull and 25 anterior thoracic vertebrae.		1	49-Calabrian	50-Middle Pleistocene		Port Kennedy Cave		cave	cave/sinkhole	Port Kennedy Cave	Montgomery County	Pennsylvania	United States of America	North America	21.2676	Gilmore (1938)
Squamata		Colubridae	Regina intermedia	UF 26383, the middle third of a left dentary	UF26384, 7 vertebrae	8	49-Calabrian			Inlgis IA Local Fauna		Lithology not reported	terrestrial	Inglis IA	Citrus County	Florida	United States of America	North America	12.5352	Meylan (1982)
Squamata		Madtsoiidae	Wonambi naracoortensis	SAM P16168, a single trunk vertebra	Variation: The paratype series consists of seven dorsal vertebrae, P16129t, P16144k,s, P16166-7, and P1607a; Associated material: A fragment (P16170c) from near the anterior end of a left maxilla with three teeth, curved backwards	8	50-Middle Pleistocene			Victoria Fossil Cave	Main Fossil Chamber	poorly lithified brown siltstone	cave/sinkhole	Victoria Fossil Cave		South Australia	Australia	Australia	11.9718	Smith (1976)
Squamata		Anguidae	Anguis stammeri	Right dentary (BSPG; number not assigned)		1	51-Late Pleistocene			Fuchsloch		Lithology not reported	terrestrial	Fuchsloch		Bavaria	Germany	Europe	6.38792	Klembara & Rummel (2018)
Squamata		Amphisbaenidae	Amphisbaena braestrupi	ZMUC R-44104 a partial skull (occipital complex, stapes, elements-X, parabasisphenoid, orbitosphenoid. parietal, frontals and a broken nasal).	Paratype: ZMUC R-44100-A, a disarticulated occipital complex	2	51-Late Pleistocene			Lagoa Santa		Lithology not reported	terrestrial	Lagoa Santa		Minas Gerais	Brazil	South America	21.831	Gans & Montero (1998)
Squamata		Amphisbaenidae	Amphisbaena laurenti	ZMUC R-44101-A, lncomplete skull (broken occipital complex, elements-X, parabasisphenoid, orbitosphenoid, broken parietal and frontals).	Paratype: ZMUC R-44103-A, Incomplete skull (occipital complex, one element-X, parabasisphenoid, orbitosphenoid, parietal and frontals).	2	51-Late Pleistocene			Lagoa Santa		Lithology not reported	terrestrial	Lagoa Santa		Minas Gerais	Brazil	South America	18.8732	Gans & Montero (1998)
Squamata		Boidae	Boa blanchardensis	A parabasisphenoid bone (Fig. 3A, B): MEC-A-18.1.1.1	Referred Material—One maxilla, one prefrontal, one ectopterygoid, three pterygoids, two palatine bones, one quadrate, two supratemporals, one exoccipital, three dentaries, and one compound bone collected in the Pleistocene layers of Blanchard Cave, and 159 trunk vertebrae, 10 ‘cervical’ vertebrae, 29 caudal vertebrae (cloacal vertebrae are absent), and 63 ribs collected in the Pleistocene layers …	278	51-Late Pleistocene			Blanchard Cave		cave	cave/sinkhole	Blanchard Cave Pleistocene Layers			Guadeloupe	Caribbean	48.0282	Bochaton & Bailon (2018)
Squamata		Colubridae	Carphophis amoenus	USNM 23368, two precaudal vertebrae		2	51-Late Pleistocene			Ladd's Quarry		unlithified claystone and lithified carbonate	karst	Ladd's Quarry	Bartow County	Georgia	United States of America	North America	4.78873	Holman (1967)
Squamata		Crotalidae	Crotalus potterensis	TYPE.-University of California, Museum of Paleontology No. 3129, consisting of two verte- brae, a part of a pterygoid, fragments of ribs, and three other fragments of bones		1	51-Late Pleistocene			Potter Creek Cave		Cave	cave/sinkhole	Potter Creek Cave	Shasta County	California	United States of America	North America	9.43662	Brattsrom (1953)
Squamata		Varanidae	Varanus prisca	BMNH 32908c, a dorsal vertebra	Paralectotypes: BMNH 32908a and BMNH 32908b, partial dorsal vertebrae, Known material includes isolated cranial elements [maxillae, a frontal, parietal, neurocranium (described herein), dentaries, and isolated teeth], numerous vertebrae (representing all regions of the axial column), foreand hindlimb material, and girdle elements (See Estes, 1983)	3	51-Late Pleistocene			South Walker Creek		mudstone	alluvial fan	South Walker Creek		Queensland	Australia	Australia	49.8258	Owen (1859)	Estes (1983)	Head et al. (2009)

## Sheet: 1b. Squamate Character List
		Combined Charcter datasets of Simões et al. (2018) & Gauthier et al. (2012) (860 Characters total)
Skull (588 Characters) (67.77%)				Vertebral Column & Ribs (80 Characters) (9.48%)				Pectoral Girdle (51 Characters) (6.04%)				Pelvic Girdle (28 Characters) (3.32%)				Pectoral limbs (38 Characters) (4.50%)				Pelvic Limbs (34 Characters) (4.03%)				Dermal (16 Characters) (1.90%)				Other (26 Characters) (2.96%)
Premaxillae	1	Premaxillae, fusion: unfused (0)/ fused (1) (B85, Ch. Y1).		Atlas	589	219. Atlas, pleurocentrum, fusion to axis: unfused (0)/ fused (1) (G88b, Ch. 133).		Sternum	669	480.Sternum: (0) present; (1) absent. Lee (1998).		Ilia	720	520.Ilium: (0)N present; (1)N absent. Lee (1998).		Appendicular	748	527.Epiphyses on long bones: (0) present; (1) absent. Gau- thier, Estes and de Queiroz (1988).		Femora	786	548.Femur: (0)N present; (1)N absent. Lee (1998).		Dermal	820	570. Osteoderms on body (and/or tail): (0) not imbricate (Shinisaurus crocodilurus, dorsal view of head and neck); (1) imbricate, with gliding surface anteriorly (Pseudopus apodus, dorsal view of head and neck); (2) imbricate antero- posteriorly (with gliding surface), but interdigitate laterally (Peltosaurus granulosus, dorsal view of head and neck). Gauthier (1982) (ordered).		Other Characters	836	586.Interorbital septum: (0) present (Chamaeleo calyptra- tus, lateral view of skull); (1) absent (Amphisbaena fuligi- nosa, lateral view of skull). Hallermann (1998).
	2	Premaxillae, nasal process: present (0)/ absent (1) (B85, Ch. C2).			590	220. Atlas, neural arches: separate (0)/ sutured to each other (1)/ sutured to axis neural spine			670	481. Sternal fontanelle: (0) absent (Phelsuma lineata, ven- tral view of sternum); (1) present (Lacerta viridis, ventral view of sternum). Estes et al. (1988).			721	521. Ilium, tubercle: (0) present (Crotaphytus collaris, lat- eral view of pelvic girdle); (1) absent (Chamaeleo calyptra- tus, lateral view of pelvic girdle). Lee (1998).		Forelimb	749	528. Proximal forelimb long bones (humerus, radius and ulna): (0)N present; (1)N absent. Lee (1998).			787	549.Femur: (0) curved in dorsoventral plane (Crotaphytus collaris, postaxial view of femur); (1) not curved in dorsoventral plane (Lialis burtonis, ventral view of femur). Lee (1998).			821	571.Osteoderm ornamentation: (0) vermiculate or smooth (Pseudopus apodus, dorsal view of head and neck); (1) tuberculate (Peltosaurus granulosus, dorsal view of head and neck). Gauthier (1982).			837	587. Statolithic massesN: (0) absent (Celestus enneagram- mus, anterior close-up cutaway view of braincase); (1) pres- ent (Elgaria multicarinata, anterior close-up cutaway view of braincase).
	3	Premaxillae, posterodorsal process: absent (0)/ present (1) (Ev88, Ch. G1—modified).			591	221. Atlas, neural arches, postzygapophyses: absent (0)/ present (1) (Lee97, Ch. 106).			671	482. Sternal fontanelle number: (0) single (Lacerta viridis, ventral view of sternum); (1) double (Leiolepis belliana, ven- tral view of sternum). Moody (1980).			722	522. Ilium, blade orientation: (0) slopes posterodorsally (Amphiglossus splendidus, lateral view of pelvic girdle); (1)N oriented vertically (Chamaeleo calyptratus, lateral view of pelvic girdle); (2)N oriented anteriorly (Russell 1967, fig. 56). Bell (1997).		Humeri	750	307. Humeri, ectepicondyle foramen: absent (0)/ groove (1)/ notch (2)/ complete foramen (3)			788	550. Femur, internal trochanter: (0) well developed as a prominent, distinct head (Tiliqua scincoides, preaxial view of femur); (1) poorly developed or absent (Chamaeleo sp., preaxial view of femur). Estes et al. (1988).			822	572. Dermal skull bone ornamentation: (0) smooth (Uro- mastyx aegyptius, dorsal view of skull); (1) lightly rugose about frontoparietal suture (Leiocephalus barahonensis, dor- sal view of skull); (2) present over dorsum (Pristidactylus torquatus, dorsal view of skull); (3)N present on jugal postor- bital bar (Shinisaurus crocodilurus, lateral view of skull). Estes et al. (1988) (ordered).			838	588. Calcified endolymph: (0) absent (Leiolepis belliana, anterior close-up cutaway view of braincase) Moody (1980); (1) present, but confined to occiput (Aeluroscalabotes feli- nus, anterior close-up cutaway view of braincase) Haller- man (1994); (2) present, extends posteriorly into neck (Leiosaurus catamarcensis, dorsal view of skull). Estes et al. (1988) (ordered).
	4	Premaxillae, dentition: present (0)/ absent medially only (1)/ entirely absent (2) (DBR97, Ch. 3—modified).			592	222. Atlas, ribs: present (0)/ absent (1) (DBR97, Ch. 102).			672	483.Number of rib attachment points to sternum (includ- ing attachment of xiphisternum): (0)N five; (1)N four; (2)N three; (3)N two or fewer. Gauthier, Estes and de Queiroz (1988) (ordered).			723	523. Ilium, dorsal ends blades: (0)N not compressed later- ally, and do not expand or converge dorsomedially (Amphiglossus splendidus, lateral view of pelvic girdle); (1)N compressed laterally, suprailiac cartilages expanded into tri- angular plates that converge dorsomedially (Chamaeleo calyptratus, lateral view of pelvic girdle). Estes et al. (1988).			751	(G88b, Ch. 162 and 163—modified).			789	328. Femora, fourth trochanter: absent (0)/ present (1) (B85, Ch. I4).			823	573. Palpebral osteoderm below supraorbital scales (and their osteoderms): (0) absent (Teratoscincus przewalskii, anterior close-up cutaway view of orbit); (1) present (Shin- isaurus crocodilurus, anterior close-up cutaway view of orbit). Pregill et al. (1986).			839	589.Foretongue retracts into hind tongue: (0) absent (Dip- sosaurus dorsalis, dorsal view of tongue); (1) present (Elgaria multicarinata, dorsal view of tongue); (2) tongue can be retracted entirely into buccal cavity below larynx. Schwenk (1988) (ordered).
	5	5. Premaxillae, dentigerous beak: absent (0) / present (1) (NEW).		Axis	593	223. Axis, pleurocentrum, fusion to neural arch: unfused (0)/ fused (1) (NEW).		Xiphisternum	673	272. Xiphisternum: absent (0)/ present (1) (G88a, Ch. 90—modified; Fig. 1.2 (Russell & Bauer 2008)).			724	296. Ilia, posterodorsal notch, on acetabular margin: absent (0)/ present (1) (NEW).			752	308. Humeri, epicondyles: present (0)/ absent (1) (R94, Ch. 75).			790	329. Femora, intertrochanteric fossa: present (0)/ absent (1) (G88b, Ch. 184—modified; Fig. 1.35 in (Russell & Bauer 2008)).			824	574. Supracilliary osteoderm (pierced vertically by foram- ina)N: (0) absent (Coluber constrictor, dorsal close-up of anterior skull); (1) present (Loxocemus bicolor, dorsal close- up of anterior skull).			840	590. Tongue tip notching, as percentage of tongue length: (0) no notch; (1)N less than 10%; (2)N 10–20%; (3)N 20–40%; (4)N more than 45%. Schwenk (1988) (ordered).
	6	6. Premaxillae, ventral bony beak: absent (0)/ present (1) (D98, Ch. 6 – modified).			594	224. Axis, intercentrum: present (0)/ absent (1) (NEW; Fig. 35 (Hoffstetter & Gasc 1969)).			674	485. Xiphisternal fontanelleN: (0) absent (Lacerta viridis, ventral view of sternum); (1) present (Amphiglossus splen- didus, ventral view of sternum).			725	297. Ilia, supraacetabular buttress: absent (0)/ present (1) (G88b, Ch. 179)			753	309. Humeri, entepicondyle foramen: absent (0)/ opening dorsally only (1)/ opening ventrally only (2)/ fully open ventrally and dorsally (3) (B85, Ch. C9 - modified).		Tibia	791	551.Tibial patellaN: (0) present (Crotaphytus collaris, supe- rior view of knee); (1) absent (Agama agama, superior view of knee).			825	575. Osteoderms inside supraorbital scales: (0) absent (Xan- tusia vigilis, dorsal close-up of anterior skull); (1) single (Celestus enneagrammus, dorsal close-up of anterior skull); (2) compound (Trachylepis quinquetaeniata, dorsal close- up of anterior skull). Estes et al. (1988).			841	591. Tongue papilla crenellated: (0) continuous smooth dis- tal edges of papilla (Dipsosaurus dorsalis, dorsal view of tongue); (1) crenellated distal edge (Cordylus mossambicus, dorsal view of tongue). Schwenk (1988).
	7	7. Premaxillae, incisive process: absent (0)/ present (1) (Co08, Ch. 14—modified).			595	225. Axis, connectivity to intercentra: to intercentra 2 only (0)/ to intercentra 2 and 3 (1) (NEW).			675	486. Number of xiphisternal rib attachment pointsN: (0) none; (1) one; (2) two; (3) three; (4) four. (ordered).			726	298. Ilia, anterior pubic process: absent (0)/ present (1) (B85, Ch. J12).			754	310. Humeri, expanded radial condyle (= capitelum): present (0)/ absent (1) (NEW).			792	552. Tibial lunulaN: (0) present (Heloderma suspectum, superior view of knee); (1) absent.			826	576. Supraorbital osteoderms insert into sulcus along frontal supraorbital margin: (0) absent (Lacerta viridis, anterior close-up cutaway view of orbit); (1) present (Peltosaurus granulosus, anterior close-up cutaway view of orbit).			842	592. Tongue papilla shape: (0) long, filamentous, and densely packed papilla (Dipsosaurus dorsalis, close-up of papilla); (1) shorter, larger, somewhat compressed and tipped caudally (scale-like papilla) (Cordylus mossambicus, close-up of papilla); (2) deeply imbricate flat scales (Amphis- baena fuliginosa, close-up of papilla). Schwenk (1988) (ordered).
	8	8. Premaxillae, vomerine medial flange: absent (0)/ present (1) (Pr88, Ch. 40—modified).			596	226. Axis, intercentrum, fusion to axial pleurocentrum: unfused (0)/ fused (1) (G88b, Ch. 131).			676	487. Number of postxiphisternal (or poststernal) inscrip- tional ribs united along the ventral midline to form contin- uous chevron shaped structures: (0) 0; (1)N 1–4; (2)N 5–11; (3)N 12–30; (4)N more than 31. Estes et al. (1988) (ordered).			727	299. Ilia, anterior (=preacetabular) process: absent (0)/ present (1) (Lee97, Ch. 132; Fig. 1.14 (Russell & Bauer 2008)).			755	311. Humeri, pectoral process: present (0)/ absent (1) [DBC93, Ch. 107—modified; Fig. 163- 165 in Romer (1956)]			793	554. Dorsal and ventral tibiofemoral lunulaeN: (0) both pres- ent and separate (Tiliqua scincoides, preaxial view of knee); (1) ventral present, dorsal absent (Teius teyou, preaxial view of knee); (2) both absent; (3) both present and fused (Xenosaurus grandis, preaxial view of knee); (4) dorsal pres- ent, ventral absent (Oplurus cyclurus, preaxial view of knee).			827	577. Osteoderms in cheek scales: (0) absent (Teius teyou, lateral view of skull); (1) single (Platysaurus imperator, lat- eral view of skull); (2) compound (Brachymeles gracilis, lat- eral view of skull). Estes et al. (1988).			843	593. Hindtongue epithelium: (0) discrete papilla (filamen- tous or scale-like) (Dipsosaurus dorsalis, dorsal view of tongue); (1)N transverse plicae confined to lateral margins of posterior lobes (Lialis burtonis, dorsal view of hindtongue); (2) transverse plicae extend across hindtongue (Cordylus mossambicus, dorsal view of tongue); (3) and into the ante- rior half of the tongue (Anelytropsis pa…
	9	9. Premaxilla palatal shelf: (0) not bifid posteriorly (Xenosaurus platyceps, ventral close-up of anterior palate); (1) bifid posteriorly (Varanus salvator, ventral close-up of anterior palate). Rieppel (1980a).			597	227. Axis, ribs: present (0)/ absent (1) (NEW).		Poststernal inscriptional ribs	677	273. Mineralized poststernal inscriptional ribs: absent (0)/ present (1) (E88, Ch. 110; Fig. 2 (Etheridge 1965)).		Pubes	728	510.Pubis: (0)N present; (1)N absent. Lee (1998).			756	312. Humeri, pectoral process, connection to humeral head: separate (0)/ connected (1) [DBC93, Ch. 107—modified; Fig. 166 and 167 in Romer (1956)]			794	555.Tibia, notching of distal epiphysis: (0) notch not pres- ent, epiphysis gently convex for astragalocalcaneal articula- tion (Sauromalus ater, superior view of tarsus); (1) distinct notch present, fitting onto a ridge on the astragalocalca- neum (Tiliqua scincoides, superior view of tarsus). Estes et al. (1988).			828	578. Osteoderms in gular scalesN: (0) absent (Teius teyou, ventral view of skull); (1) single (Elgaria multicarinata, ven- tral view of skull); (2) compound (Cordylosaurus subtessela- tus, ventral view of skull).			844	594. Infralingual folds: (0) absent (Lacerta viridis, dorsal view of tongue); (1) present (Callopistes maculatus, dorsal view of tongue). Harris (1985).
	10	10. Premaxilla maxillary process development: (0) normal size (Lacerta viridis, anterior close-up of snout); (1)N reduced (Varanus acanthurus, anterior close-up of snout); (2) absent (Calotes emma, anterior close-up of snout). Moody (1980) (ordered).		Cervical Vertebrae	598	459. Cervical vertebra number reduction: (0) six or more; (1)N five; (2)N four; (3)N three; (4)N two. Estes et al. (1988) (ordered).			678	274. Distal ribs: absent (0)/ present (1) (NEW).			729	511.Pubis, symphyseal process orientation in ventral view: (0)N medially directed (Pristidactylus torquatus, ventral view of pelvic girdle); (1)N anteromedially directed (Lacerta viridis, ventral view of pelvic girdle). Estes et al. (1988).			757	313. Humeri, shaft angulation: straight (0)/ angulate posteriorly (1) (R94, Ch. 74).		Fibula	795	553. Fibular lunulaN: (0) present (Heloderma suspectum, superior view of knee); (1) absent (Uranoscodon superciolo- sus, superior view of knee).			829	579. Osteoderms in dorsal scales: (0) absent (Teius teyou, dorsal view of skull); (1) single (Zonosaurus ornatus, dorsal view of skull); (2) compound (Scincus scincus, dorsal view of skull). Gauthier (1982).			845	595.Papilla on ventrolateral margins of entire tongueN: (0) papillose (Dipsosaurus dorsalis, lateral view of tongue); (1) plicate (transverse scale rows) (Lacerta viridis, dorsal view of tongue). Plicae passing around dorsolateral margins of pos- terior lobes formed from broad and/or fused papillae in gekkotans; those running along the entire ventrolateral mar- gins of tongue are composed of fuse…
	11	11. Premaxilla maxillary process length relative to level of pala- tine-maxilla sutureN: (0) premaxilla medial to level of palatine- maxilla suture (Cordylosaurus subtesselatus, dorsal close-up cutaway view of snout); (1) premaxilla extends lateral to level of palatine-maxilla suture (Colobosaura modesta, dorsal close-up cutaway view of snout).			599	460. Cervical vertebrae number increase: (0) six or fewer; (1)N seven; (2)N eight or more. Pregill et al. (1986) (ordered).		Scapulocoracoid	679	488.Scapulocoracoid: (0) large (Sauromalus ater, ventrolat- eral view of scapulocoracoid); (1)N reduced (Chamaeleo sp., ventrolateral view of scapulocoracoid); (2) absent. Lee (1998) (ordered).			730	512.Pubis, symphyseal process: (0)N thick (Varanus salva- tor, ventral view of pelvic girdle); (1)N thin (Tiliqua scin- coides, ventral view of pelvic girdle). Estes et al. (1988).			758	314. Humeri, secondary ossification of epiphyses: absent (0)/ present (1) (B85, Ch. X1— modified).			796	556. Fibulo-astragalar joint: (0) occupies less than half of distal end of fibula (Sphenodon punctatus, superior view of tarsus); (1) involves most of distal end of fibula (Tupinam- bis teguixin, superior view of tarsus). Gauthier, Estes and de Queiroz (1988).			830	580. Osteoderms in ventral scales: (0) absent (Teius teyou, ventral view of skull); (1) single (Pseudopus apodus, ventral view of skull); (2) compound (Cordylosaurus subtesselatus, ventral view of skull). Gauthier (1982).			846	596. Tongue papilla arrangement: (0) not in oblique rows (Cordylus mossambicus, close-up of papilla); (1) arranged in regular oblique rows (Amphisbaena fuliginosa, close-up of papilla). Schwenk (1988).
	12	12. Premaxillary-maxillary fenestra: (0) absent (Elgaria multi- carinata, dorsal close-up cutaway view of snout); (1) present (Pseudopus apodus, dorsal close-up cutaway view of snout). Gauthier (1982).			600	461. Cervical intercentrum position: (0) intercentral (Ter- atoscincus przewalskii, sagittal slice through cervical verte- brae); (1) posterior end of preceding centrum (Varanus exanthematicus, lateral view of cervical vertebrae); (2) ante- rior end of following centrum (Colobosaura modesta, sagit- tal slice through cervical vertebrae); (3)N absent. Estes et al. (1988).			680	493.Scapulocoracoid emargination: (0) absent, (Sphenodon punctatus, vental view of pectoral girdle); (1) present, (Cordylus mossambicus, ventrolateral view of pectoral gir- dle). Gauthier, Estes and de Queiroz (1988).			731	513. Pubis, symphyseal process: (0) expanded distally (Varanus salvator, ventral view of pelvic girdle); (1) tapered, not expanded distally) (Sauromalus ater, ventral view of pelvic girdle). DeBraga and Carroll (1993).			759	529. Ratio of radius/ulna to humerusN: (0) 0.50–0.61; (1) 0.62–0.97; (2) 0.98–1.10. (ordered).			797	557.Tibia and fibulaN: (0) remain widely separated at distal ends (Elgaria multicarinata, superior view of tarsus); (1) very close or in contact at distal ends (Oplurus cyclurus, superior view of tarsus).			831	581. Osteoderms in skull roof scales: (0) single (Celestus enneagrammus, dorsal view of skull); (1) compound (Amphiglossus splendidus, dorsal view of skull). Gauthier (1982).			847	597. Hypoglossal muscle: (0) paired and smooth ventrally (Callopistes macularius, dorsal view of tongue); (1)N multi- ple, and with fine transverse grooves beneath each muscle bundle (Gekko gecko, ventral view of tongue). Schwenk (1988).
	13	13. Premaxilla body anterior ethmoidal foramina number: (0) two; (1) four or more. Lee (1998).			601	462. Cervical rib ossified portion shapeN: (0) widens distally, at least in last cervical (Scincus mitratus, lateral view of cer- vical vertebrae); (1) tapers distally (Crotaphytus collaris, lat- eral view of cervical vertebrae).			681	494.Scapulocoracoid emarginationN: (0) closed by cartilage (Amphiglossus splendidus, ventrolateral view of scapuloco- racoid); (1) open (Lacerta viridis, ventrolateral view of scapu- locoracoid); (2) closed by scapula and coracoid.			732	514. Pectineal (pubic) tubercle: (0)N closer to acetabulum than to symphysis (Lacerta viridis, ventral view of pelvic gir- dle); (1)N closer to symphysis than to acetabulum (or equal distance) (Uranoscodon superciliosus, ventral view of pelvic girdle). Estes et al. (1988).			760	315. Humeri, anterior flange: absent (0)/ present (1) (Ch14, Ch. 209; Fig. 2 (Motani 1999a)).		Astragalus/ Calcaneum	798	561. Astragalus and calcaneum: (0) fused with no suture vis- ible in adult (Tupinambis teguixin, supraxial view of astra- galocalcaneum) Gauthier, Estes and de Queiroz (1988) (1) co-ossified with suture visible (Sphenodon punctatus, supe- rior view of astragalocalcaneum); (2) separated. Lee (1998).			832	582.Osteoderms invest imbricate caudal scalesN: (0) absent; (1) present.			848	598.Facial tongue wiping (tongue acts as an accessory eye- lid): (0) absent; (1) present (Gekko gecko). Greer (1985b) All scores are pers. obs. J.A. Gauthier.
	14	14. Premaxilla body anterior ethmoidal foramina exit via: (0) external naris (Gambelia wislizenii, anterior close-up of snout), (1) premaxilla notch (Petrosaurus mearnsi, anterior close-up of snout), Lee (2000); (2) premaxilla body (Phy- maturus palluma, anterior close-up of snout), Hallermann (1998); (3)N between premaxilla and maxilla (Physignathus cocincinus, anterior close-up of snout); (4)N …			602	463. Cervical ribs start on vertebra number: (0) two; (1) three; (2) four; (3) five; (4) six. Estes et al. (1988) (ordered).			682	497. Coracoid sizeN: (0) enlarged, extending anteriorly to level of clavicles (Teius teyou, ventral view of pectoral gir- dle); (1) not enlarged, not extending anteriorly to level of clavicles (Leiolepis belliana, ventral view of pectoral girdle).			733	515.Pubis, tubercle orientation in ventral viewN: (0) anteri- orly directed (Morunasaurus annularis, ventral view of pelvic girdle); (1) ventrally directed (Lacerta viridis, ventral view of pelvic girdle).		Radius	761	316. Radia, distal epiphysis, styloid process: absent (0)/ present (1) (G88a, Ch. 99; Fig. 9 in G88a).		Astragalus	799	331. Astragalus and calcaneum: as totally separate elements (0)/ fused (1) (B85, Ch. X10).			833	583. Mineralized cranial scales hingesN: (0) absent (Crota- phytus collaris, dorsal cutaway view of skull); (1) present (Enyalioides laticeps, dorsal cutaway view of skull).			849	599.Foretongue surface: (0) papillose (Cordylus mossambi- cus, dorsal view of tongue); (1) smooth (Leptotyphlops dul- cis, dorsal view of tongue). Schwenk (1988).
	15	15. Premaxilla body ventral ethmoidal foramenN: (0) small (Gambelia wislizenii, ventral close-up of anterior palate); (1) large (Cylindrophis ruffus, ventral close-up of anterior palate); (2) absent (Anelytropsis papillosus, ventral close-up of anterior palate).			603	464. Cervical intercentrum length relative to pedicle lengthN: (0) intercentrum longer than pedicle (Peltosaurus granulosus, lateral cutaway view of cervical vertebrae); (1) intercentrum shorter than pedicle (Varanus exanthemati- cus, lateral view of cervical vertebrae).		Scapula	683	275. Scapula, supraglenoid foramen: absent (0)/ present (1) (LR95, Ch. 97).			734	300. Pubes, obturator foramen: absent (0)/ complete foramen (1)/ notch (2) (NEW).			762	534.Radius, styloid process: (0) absent; (1) present on pos- terolateral surface of distal epiphysis. Gauthier, Estes and de Queiroz (1988).			800	332. Astragalus, shape, concave laterally: absent (0)/ present (1) (B85, Ch. C12-modified).			834	584.Scleral ossicle count: (0)N 16 or more; (1)N 14–15; (2)N 12–13; (3)N 11 or fewer. Pregill et al. (1986) (ordered).			850	600. Foretongue filamentous epithelium anterior extent: (0) extends to tongue tip as long filaments (Dipsosaurus doralis, dorsal view of tongue); (1) those overlying chemosensory part of tongue are depressed to varying degree (Lialis jicari, dorsal view of tongue). Schwenk (1988).
	16	16. Premaxilla-maxilla suture: (0) firm (Dibamus novaeguineae, ventral close-up of anterior palate); (1) loose (Anomochilus leonardi, ventral close-up of anterior palate). Cundall (1995).			604	465. Cervical pedicle (outgrowth of pleurocentrum to which intercentrum may attach): (0) absent (Agama agama, sagittal slice through cervical vertebrae); (1) projecting ventrally with discrete fore and aft margins (Varanus exanthemati- cus, lateral view of cervical vertebrae). Pregill et al. (1986).			684	276. Scapula, supraglenoid buttress: absent (0)/ present (1) (G88b, Ch. 147).			735	301. Pubes, pubic tubercle: absent (0)/ present (1) (B85, Ch. J11; Fig. 1.14 (Russell & Bauer 2008)).			763	317. Radia, anteroproximal process: absent (0)/ present (1) (NEW; Fig. 6b (Motani 1999a)).		Calcaneum	801	333. Calcaneum, lateral tuber (or process) of the calcaneum: present (0)/ absent (1) (G88b, Ch. 198; Fig. 1.18 (Russell & Bauer 2008)).			835	585. Scleral ossicles: (0) complex and irregular in shape (Callopistes maculatus, lateral close-up of scleral ring); (1) square or rectangular in shape (Saltuarius cornutus, lateral close-up of scleral ring). Lee (1998).			851	601. Arrowhead tongue tip: (0) tongue lateral margins con- tinuous at tip (Tupinambis teguixin, dorsal view of tongue); (1) notched just behind tip (Tiliqua scincoides, dorsal view of tongue). Schwenk (1988). 602. Tongue width across posterior notch/maximum tongue length: (0)N 50–60%; (1)N 40–44%; (2)N 30–35%; (3)N 22–25%; (4)N less than 12%. Schwenk (1988) (ordered).
	17	17. Premaxilla internasal process length: (0) less than half nasal length (Rhacodactylus auriculatus, dorsal close-up of snout); (1) more than half way to frontal between nasals (Gonatodes albogularis, dorsal close-up of snout); (2) nearly to, or articulates with, frontal (Trogonophis weigmanni, dor- sal close-up of snout). Kearney (2003b) (ordered).		Postaxial vertebrae: Presacral/precloacal pleurocentra	605	228. Presacral pleurocentra, orientation of centrum: amphicoelous (0)/ procoelous (1)/ opistocoelous (2)/ platycoelous (3)/ amphyplatyan (4) (G88a, Ch.84—modified).			685	277. Scapula, scapula ray: absent (0)/ present (1) (E88, Ch. 111 – modified; Fig. 1.2 (Russell & Bauer 2008)).		Ischia	736	302. Ischia, fusion to pubes: absent (0)/ present (1) (NEW).		Ulna	764	318. Ulnae, ossified olecranon process: present (0)/ absent (1) (B85, Ch. B11).			802	334. Calcaneum, foramen for perforating artery, position: absent (0)/ between astragalus and cacaneum (1)/ between proximal ends of tibia and fibula (R94, Ch. 87).							852	603. Hind tongue papilla: (0) not sharply pointed (Dip- sosaurus dorsalis, close-up of papilla); (1) sharply pointed (Elgaria multicarinata, close-up of papilla). Schwenk (1988).
	18	18. Premaxilla internasal process shape in cross-sectionN: (0) subtriangular (Pristidactylus torquatus, anterior close-up cutaway view of snout); (1) compressed (Teratoscincus prze- walskii, anterior close-up cutaway view of snout); (2) depressed (Polychrus marmoratus, anterior close-up cutaway view of snout).			606	229. Presacral pleurocentra, notochord, persistent in adults: present (0)/ absent (1) (B85, Ch. C6; Fig. 34 (Hoffstetter & Gasc 1969)).			686	278. Scapula, dorsal acromion process: absent (0)/ present (1) (NEW).			737	303. Ischia, anterior border, emargination: absent (0)/ present (1) (NEW).			765	319. Ulnae, distal epiphysis, expansion: absent (0)/ present (1) (B85, Ch. X3; Fig. 9 in G88a).		Posterior mesopodials (= tarsals)	803	335. Pedal lateral centrale: absent (0)/ present (1) (B85, Ch. X11; Fig. 8 in G88a).							853	604.Prey prehension: (0) crickets (or larger animals) taken primarily with tongue; (1) primarily with jaws. Schwenk (1988) All scores are pers. obs. J.A. Gauthier.
	19	19. Premaxilla internasal process position relative to nasal descending lamina: (0) premaxilla internasal process lies at level of nasals on skull roof (Heloderma horridum, lateral close-up cutaway view of snout); (1) long internasal process clasped between descending nasal laminae (Anomochilus leonardi, lateral close-up cutaway view of snout); (2)N short overlap between premaxilla and nasal lami…			607	230. Presacral parapophyses: present (0)/ absent (1) (LR97, Ch. 116—modified).			687	279. Scapula, supracoracoidal acromion process: absent (0)/ present (1).			738	304. Ischia, ischiadic tuberosity: absent (0)/ present (1) (J94, Ch. 10—modified; Fig. 1.14 (Russell & Bauer 2008)).			766	531. Ulnar patellaN: (0) present (Oplurus cyclurus, lateral view of upper forelimb); (1) absent (Chamaeleo calyptratus, lateral view of upper forelimb).			804	336. Distal tarsal 1: present (0)/ absent (1) (B85, Ch. X12).							854	605.Amniote penis: (0) absent; (1) hemipenis present. Gau- thier, Estes and de Queiroz (1988). See character 606(3).
	20	20. Premaxilla internasal process shape in anterior viewN: (0) tapers apically or parallel-sided across nares (Calotes emma, anterior close-up of snout); (1) widens across nares (Teius teyou, anterior close-up of snout).			608	231. Presacral pleurocentra, midventral crest, cervical vertebrae: absent (0)/ present (1) (G88b, Ch. 139; Fig. 37 (Hoffstetter & Gasc 1969)).			688	280. Scapula, posterior emargination: absent (0)/ present (1) (NEW).			739	305. Ischia, isquiadic neck: absent (0)/ present (1) (NEW).			767	532. Ulna, olecranon process on proximal epiphysis: (0)N prominent (Tiliqua scincoides, dorsal view of lower fore- limb); (1) short or absent (Chamaeleo sp., lateral view of lower forelimb). Gauthier, Estes and de Queiroz (1988).			805	337. Distal tarsal 2: present (0)/ absent (1) (Ev88, Ch. L20).							855	606.Hemipenis mineralizationsN: (0) absent; (1) comb-like; (2) sleeve-like; (3) spine-like (Causus rhombeatus, cleared and alizarin-stained hemipenis).
	21	21. Premaxilla internasal process sizeN: (0) well developed (Anomochilus leonardi, anterior close-up of snout); (1) very reduced/absent (Atractaspis irregularis, anterior close-up of snout).			609	232. Presacral pleurocentra, midventral crest, posterior dorsal vertebrae: absent (0)/ present (1) (Ev88, Ch. B2; Fig. 34 (Hoffstetter & Gasc 1969)).			689	281. Scapula, anterior emargination: absent (0)/ present (1) (E88, Ch. 111).			740	306. Ischia, facet, for hypoisquium: absent (0)/ present (1) (NEW; Fig. 1.14 (Russell & Bauer 2008)).		Anterior mesopodials (= carpals)	768	320. Perforating foramen, manus: absent (0)/ between ulnare and intermedium (1)/ between radiale and intermedium (2) (B85, Ch. C10 and DBR97, Ch. 131).			806	559.Third distal tarsalN: (0) present; (1) absent.							856	607. Rectus abdominis muscles: (0) not attached to belly skin; (1) attached to hinges between ventral transverse scale rows (Callopistes maculatus, close-up internal view of belly skin showing insertions of fragments of m. rectus abdo- minis). Bhullar (2009).
	22	22. Premaxilla internasal process bifid in lateral view, with ancestral dorsal ramus joined by a deeper ventral ramus (premaxillary keel of Lee and Scanlon 2002) extending pos- teriorly off base of internasal process: (0) absent (Anomochilus leonardi, lateral close-up cutaway view of snout); (1) pres- ent (Epicrates striatus, lateral close-up cutaway view of snout). Cundall et al. (1993).			610	233. Posterior presacral pleurocentra, precondylar constriction: absent (0)/ present (1) (E88, Ch. 94).			690	489.Scapula: (0) short and wide (Sauromalus ater, ventro- lateral view of scapulocoracoid); (1) elongate and thin (Chamaeleo sp., ventrolateral view of scapulocoracoid). Grismer (1988).			741	516.Ischium: (0)N present; (1)N absent. Lee (1998).			769	321. Intermedium: present (0)/ absent (1) (Ev88, Ch. E8).			807	558.Ball and socket intertarsal joint formed by distal tarsal 4 (ball) and astragalocalcaneum (socket): (0) absent (Sauro- malus ater, superior view of tarsus); (1) present (Chamaeleo sp., superior view of tarsus). Estes et al. (1988).							857	608.Ulnar nerve pathway: (0) superficial to limb muscles; (1) deep to limb muscles. Jullien and Renous-Lécuru (1972) See Appendix 5.
	23	23. Premaxilla: (0) without conspicuous vertical margin on maxillary process (Epicrates striatus, lateral close-up of snout); (1) with conspicuous vertical margin on maxillary process (Calabaria reinhardtii, lateral close-up of snout). Kluge (1993a).			611	234. Posterior presacral pleurocentra, dorsal vertebrae, margo ventralis (= ventrolateral crest): absent (0)/ present (1) (NEW; Fig. 69 (Hoffstetter & Gasc 1969)).			691	490.Suprascapular cartilageN: (0) present; (1) absent.			742	517.Ischial tubercle: (0)N present (Saltuarius cornutus, ven- tral view of pelvic girdle); (1)N absent, or continuous with hypoischial cartilage (Chamaeleo sp., ventrolateral view of pelvic girdle). Estes et al. (1988).			770	535. Carpal intermedium: (0) large (Sphenodon punctatus, dorsal view of carpus); (1)N small (Tupinambis teguixin, dorsal view of carpus); (2)N absent. Gauthier, Estes and de Queiroz (1988) (ordered).			808	338. Distal tarsal 4, proximal peg: present (0)/ absent (1) (Ev88, Ch. J1; Fig. 1.20 (Russell & Bauer 2008)).							858	609.Dorsal shank muscle innervation: (0) peroneal nerve; (1) interosseous nerve. Jullien and Renous-Lécuru (1972) See Appendix 5.
Septomaxillae	24	24. Septomaxillae: present (0)/ absent (1) (D98, Ch. 14).			612	454.Presacral vertebrae number reduction: (0) 24 or more presacrals; (1) 23 presacrals, Etheridge and de Queiroz (1988); (2) fewer than 23 presacrals. Estes et al. (1988) (ordered).			692	491.Suprascapula: (0) large (approximately equal to length of scapula) (Uranoscodon superciliosus, lateral view of scapula); (1) small (Chamaeleo calyptratus, lateral view of scapula). Estes et al. (1988).			743	518. Hypoischium: (0) well developed (expanded at distal end) (Lacerta viridis, ventral view of pelvic girdle); (1) ves- tigial (no expansion at distal end) (Pristidactylus torquatus, ventral view of pelvic girdle); (2) absent (Plestiodon fascia- tus, ventral view of pelvic girdle). Lee (2000) (ordered).			771	322. Pisiform: absent (0)/ present (1) (Mo99, Ch. 67).			809	339. Distal tarsal 5: present (0)/ absent (1) (R99, Ch. 114).							859	610.Ovipary vs. ovovivipary/vivipary: (0) ovipary; (1) ovo- vivipary to vivipary.
	25	25. Septomaxillae, position: on narial margin (0)/ within nasal capsule (1) (G88b, Ch.3).			613	455.Presacral vertebrae number increase I: (0) 24 or fewer; (1) 25; (2) 26; (3)N 27; (4)N 28 or more. Estes et al. (1988) (ordered).			693	492.Scapula, emargination on anterodorsal edge (scapular fenestra): (0) absent (Lacerta viridis, lateral view of scapula); (1) present (Uranoscodon superciliosus, lateral view of scapula). Estes et al. (1988).			744	519.Hypoischial foramenN: (0) absent (Lacerta viridis, ven- tral view of pelvic girdle); (1) present (Pristidactylus torqua- tus, ventral view of pelvic girdle).			772	539. Palmar sesamoidN: (0) absent (Sphenodon punctatus, ventral view of carpus); (1) present (Tiliqua scincoides, ven- tral view of carpus).			810	562. Sesamoid between metatarsal I and astragalocalcaneum (ventrally)N: (0) present (Agama agama, postaxial view of tarsus); (1) absent (Crotaphytus collaris, postaxial view of tarsus).							860	146. Gastralia: absent (0)/ present (1) (G88a, Ch. 136).
	26	26. Septomaxillae, shape, anteriorly: flat (0)/ convex dorsally (1)/ convex ventrally (2)/ laterally compressed (3) (E88, Ch. 41 – modified).			614	456. Presacral vertebrae number increase II: (0) 32 pre- sacrals or fewer; (1) 33–39; (2) 50–55; (3) 61–84; (4)N 89 or more. Lee and Scanlon (2002) (ordered).		Procoracoid	694	282. Procoracoid, supracoracoid foramen: absent (0)/ notch (1)/ complete foramen (2) (R94, Ch. 71-modified; Fig. 1.2 (Russell & Bauer 2008)).			745	524. Pelvic elements (ilium, ischium, pubis): (0) in close sutural contact throughout postnatal ontogeny and co-ossi- fied into a single pelvic bone late in postnatal ontogeny; (1) distinct elements weakly united in non-sutural contacts (Lee 1998). Gauthier, Estes and de Queiroz (1988).			773	324. Distal carpal 1: present (0)/ absent (1) (G88a, Ch. 103; Fig. 4c and d in G88a)\		Posterior metapodials	811	340. Metatarsal 5, hooked: absent (0)/ present (1) (B85, Ch. C14; Fig. 1.20 (Russell & Bauer 2008)).
	27	27. Septomaxilla dorsolateral contactsN: (0) no contacts (Dibamus novaeguineae, anterior close-up cutaway view of snout); (1) abuts laterally with prefrontal and nasal (Lepto- typhlops dulcis, anterior close-up cutaway view of snout); (2) abuts laterally with nasal only (Liotyphlops albirostris, anterior close-up cutaway view of snout); (3) abuts laterally with prefrontal only (Typhlops jamaicens…			615	457. Presacral vertebrae number increase III: (0) less than 104; (1)N 118–132 (2)N 144–156; (3)N 168–180; (4)N 184 or more. Lee and Scanlon (2002) (ordered).			695	283. Procoracoid, angulation medially: absent (0)/ present (1) (NEW).			746	525. HyperischiumN: (0) present (Lacerta viridis, ventral view of pelvic girdle); (1) absent (Saltuarius cornutus, ven- tral view of pelvic girdle).			774	325. Distal carpal 5: present (0)/ absent (1) (NEW).			812	341. Metatarsal 5, plantar tubercle: absent (0)/ present (1) (DBR97, Ch. 156; Fig. 1.20 (Russell & Bauer 2008)).
	28	28. Anterior end of septomaxilla: (0) meets maxilla in immovable joint (Tiliqua scincoides, anterior close-up cut- away view of snout); (1) mobile, septomaxilla not contact- ing maxilla (Cylindrophis ruffus, anterior close-up cutaway view of snout). Lee (1998).			616	458. Presacral vertebrae number increase IV: (0) less than 193; (1)N 197–209; (2)N more than 219. Lee and Scanlon (2002) (ordered).			696	495. Coracoid, anterior (primary) emargination (fenestra): (0) absent (Heloderma suspectum, ventrolateral view of scapulo- coracoid); (1) present (Varanus salvator, ventrolateral view of scapulocoracoid). Pregill et al. (1986).			747	526. Hyperischial foramenN: (0) absent (Lacerta viridis, ven- tral view of pelvic girdle); (1) present (Polychrus marmora- tus, ventral view of pelvic girdle).			775	536.Ball and socket intercarpal joint formed by large cen- tral carpal or lateral centrale (ball) and radiale, ulnare and pisiform (socket): (0) absent (Tiliqua scincoides, dorsal view of manus); (1) present (Chamaeleo sp., dorsal view of manus). Estes et al. (1988).			813	564.Metatarsal V: (0) hooked (Tupinambis teguixin, dorsal view of tarsus); (1) broad proximally, but not hooked.
	29	29. Septomaxilla position relative to vomeronasal organ: (0) occupies a lateral position, not contributing to nasal cav- ity or to roofing of vomeronasal organ (Sphenodon puncta- tus, anterior close-up cutaway view of snout); (1) occupies a more medial position, contributing to nasal cavity and roofing vomeronasal organ (Lanthanotus borneensis, ante- rior close-up cutaway view of snout). Gauthier…			617	477. Vertebra whose rib first attaches to sternum: (0) sev- enth (or more anteriorly); (1) eighth; (2) ninth. Estes et al. (1988) (ordered).			697	284. Procoracoid, coracoid emargination: absent (0)/ anterior emargination (1)/ anterior and posterior emarginations (2) (P86, Ch. 56 and 57; Fig. 1.2, 1.3 and 1.5 (Russell & Bauer 2008)).							776	537. Lateral centrale in hand: (0) separated from second dis- tal carpal (Sphenodon punctatus, dorsal view of carpus); (1) contacting second distal carpal (Tiliqua scincoides, dorsal view of carpus). Gauthier, Estes and de Queiroz (1988).			814	563.Metatarsals II–IV: (0) longer than proximal phalanges (Lacerta viridis, dorsal view of pes); (1) shorter than proxi- mal phalanges (Chamaeleo calyptratus, dorsal view of pes). Estes et al. (1988).
	30	30.Septomaxilla, dorsal expansion: (0) flat or weakly con- vex, vomeronasal organ small (Pogona vitticeps, anterior close-up cutaway view of snout); (1) expanded and convex, reflecting large size of vomeronasal organ (Lanthanotus borneensis, anterior close-up cutaway view of snout). Gau- thier, Estes and de Queiroz (1988).			618	478. Trunk ribs pachyostotic: (0) slender, cancellous ribs (Pareas margaritophorus, dorsal view of trunk); (1) thick, dense ribs (Pachyophis woodwardi, dorsal view of trunk). Caldwell (1999).		Posterior coracoid	698	285. Posterior coracoid: absent (0)/ present (1) [G88b, Ch. 148; Fig. 142 and 143 in Romer (1956)]						Anterior metapodials	777	538. Proximal end of first metacarpal: (0) separated from medial centrale (Sphenodon punctatus, dorsal view of car- pus); (1) contacting medial centrale (Tupinambis teguixin, dorsal view of carpus). Gauthier, Estes and de Queiroz (1988).			815	565. Metatarsals, sesamoids ventral to distal headsN: (0) absent (Lacerta viridis, ventral view of pes); (1) present (Xenosaurus grandis, ventral view of pes).
	31	31. Septomaxilla: (0) does not contact the dorsal surface of the palatal shelf of the maxilla (Pogona vitticeps, anterior close-up cutaway view of snout); (1) contacts the dorsal sur- face of the palatal shelf of the maxilla (Pseudopus apodus, anterior close-up cutaway view of snout). Lee (1998).			619	479.Postcloacal bones: (0) absent (Pristidactylus torquatus, ventral view of pelvic girdle); (1) present (Saltuarius cornu- tus, ventral view of pelvic girdle). Estes et al. (1988).			699	496.Coracoid, posterior (secondary) emargination (fenes- tra): (0) absent (Heloderma suspectum, ventrolateral view of scapulocoracoid); (1) present (Varanus salvator, ventrolat- eral view of scapulocoracoid). Pregill et al. (1986).							778	540. Metacarpals II–IV: (0) longer than proximal phalanges (Physignathus cocincinus, dorsal view of manus); (1) shorter than proximal phalanges (Chamaeleo calyptratus, dorsal view of manus). Estes et al. (1988).			816	566. Phalangeal counts, reduction in pesN: (0) two, three, four, five, four; (1) reduced to three phalanges in digits III, IV and V; (2) reduced to four phalanges in digit IV and three phalanges in digit V; (3) reduced to two phalanges in digit V; (4) reduced to three phalanges in digit V.
	32	32. Septomaxilla divides vomeronasal organN: (0) absent (Lepidophyma flavimaculatum, anterior close-up cutaway view of snout); (1) present (Xantusia vigilis, anterior close- up cutaway view of snout).			620	466.Vertebral pedicle (“hypapophysis”) posterior extentN: (0) in anterior half of vertebral column; (1) throughout ver- tebral column.			700	498.Epicoracoid cartilage extent: (0) contacts mesoscapula and suprascapula (Uromastyx aegyptius, ventrolateral view of scapulocoracoid); (1) does not contact mesoscapula and suprascapula (Heloderma horridum, ventrolateral view of scapulocoracoid). Pregill et al. (1986).							779	541. Metacarpals, sesamoids ventral to distal headsN: (0) absent (Lacerta viridis, ventral view of manus); (1) present (Xenosaurus grandis, ventral view of manus).			817	567. Hyperphalangy in digits of pes: (0) absent; (1)N present in more than one digit; (2)N present only in digit V. Bell (1997).
	33	33. Septomaxilla medial flange produced into a long, posterodorsally directed, blade-like process: (0) absent (Cylindrophis ruffus, lateral close-up cutaway view of snout); (1)N present, but nasal intercedes between septomaxilla and frontal (Xenopeltis unicolor, lateral close-up cutaway view of snout); (2) extends to frontal beneath nasal (Pareas hamptoni, lateral close-up cutaway view of snout),…			621	467.Vertebral centrum articulation: (0) amphicoelous (and notochordal) (Gecko gekko, sagittal slice through cervical vertebrae); (1) procoelous (Gambelia wislizenii, sagittal slice through cervical vertebrae). Gauthier, Estes and de Queiroz (1988).			701	286. Epicoracoids: absent (0)/ present (1) (NEW; Fig. 1.2 (Russell & Bauer 2008)).							780	542. Phalangeal count, reduction in manus digits II–IVN: (0) three, four, five; (1) reduced to three in digits III and IV; (2) reduced to four in digit IV; (3) reduced to three in digit III and four in digit IV.			818	568.Opposing digits in pes: (0) digits non-opposing (Lac- erta viridis, dorsal view of pes); (1) digits 1 and 2 opposing digits 3, 4 and 5 (Chamaeleo calyptratus, dorsal view of pes). Estes et al. (1988).
	34	34. Septomaxilla lateral flange: (0) absent (Xenosaurus platyceps, anterior close-up cutaway view of snout); (1)N present (Heloderma horridum, anterior close-up cutaway view of snout); (2)N reaches well above roof of vomeronasal organ (Xenopeltis unicolor, anterior close-up cutaway view of snout). Lee (1997a) (ordered).			622	468.Zygosphene-zygantrum accessory intervertebral artic- ulations: (0) absent (Brachymeles gracilis, oblique anterior view of vertebra); (1) dorsolaterally directed facet continu- ous with prezygapophyseal articulation located just up edge of neural arch (Trachylepis quinquetaeniata, oblique ante- rior view of vertebra), Gauthier, Estes and de Queiroz (1988); (2)N tall, laterally directed facet c…		Clavicles	702	499.Clavicle: (0) present; (1) absent. Estes et al. (1988).							781	543.Phalangeal count, digit V of manusN: (0) three; (1) two; (2) four.			819	569. Sesamoids dorsal to distal heads of penultimate pha- langesN: (0) present (Lacerta viridis, dorsal view of pes); (1) absent (Chamaeleo calyptratus, dorsal view of pes).
	35	35. Septomaxilla medial flange: (0) absent (Pogona vitti- ceps, anterior close-up cutaway view of snout); (1) present (Pseudopus apodus, anterior close-up cutaway view of snout). Estes et al. (1988).			623	469.Vertebrae (and ribs), mid-dorsals are pachyostotic: (0) absent (Pareas margaritophorus, dorsal view of trunk ver- tebrae); (1) present (Pachyophis woodwardi, dorsal view of trunk vertebrae). Rieppel and Head (2004).			703	500. Clavicle: (0) no notch or fenestration present (Sauro- malus ater, ventral close-up of pectoral girdle); (1)N notch present (Tiliqua scincoides, ventral close-up of pectoral girdle); (2) fenestration present (Lacerta viridis, ventral close-up of pectoral girdle). Etheridge and de Queiroz (1988).							782	544. Hyperphalangy in manus: (0) absent; (1)N present in more than one digit; (2)N present only in digit 1; (3)N pres- ent only in digit 5. Bell (1997).
	36	36. Septomaxilla, posterior extent of medial flange: (0) short, not reaching level of prefrontal (Plestiodon fasciatus, lateral close-up cutaway view of snout); (1) long, extends posteriorly to anteroposterior level of anterior margin of prefrontal (Lanthanotus borneensis, lateral close-up cutaway view of snout). Lee (1998). Short in scolecophidians, but medial to prefrontal: coded (0).			624	470. Caudal autotomic septum position relative to caudal rib: (0) within caudal rib (Trachylepis quinquetaeniata, ven- tral view of caudal vertebra); (1) anterior to caudal rib (Zonosaurus ornatus, ventral view of caudal vertebra); (2) posterior to caudal rib (Uma notata, ventral view of caudal vertebra); (3) absent (Polychrus marmoratus, ventral view of caudal vertebra). Estes et al. (1988).			704	501. Clavicle: (0) rod-like (Uromastyx aegyptius, ventral close-up of pectoral girdle); (1) greatly expanded proximally (Tiliqua scincoides, ventral close-up of pectoral girdle). Gau- thier (1982).							783	545. Opposing digits in manus: (0) digits nonopposing (Physignathus cocincinus, dorsal view of manus); (1) digits 1, 2 and 3 opposing digits 4 and 5 (Chamaeleo calyptratus, dorsal view of manus). Estes et al. (1988).
	37	37. Septomaxilla posterior process on laterally ascending flange: (0) short or absent (Coluber constrictor, lateral close- up cutaway view of snout); (1) long, extends posteriorly deep to prefrontals (Anilius scytale, lateral close-up cutaway view of snout). Caldwell (1999).		Sacral vertebrae	625	235. Sacral vertebrae, number: zero (0)/ one (1)/ two (2)/ three (3)/ four (4) (G88b, Ch. 141 - modified).			705	502.Clavicular angulation: (0)N simple curved rod, follow- ing contour of scapulocoracoid (Sauromalus ater, ventro- lateral view of scapulocoracoid); (1) strongly angulated, curving anteriorly away from scapulocoracoid (Heloderma suspectum, ventrolateral view of scapulocoracoid). Estes et al. (1988).							784	546. Penultimate phalanges in handN: (0) shorter than or equal to antepenultimate (Chamaeleo calyptratus, dorsal view of manus); (1) longer than antepenultimate (Physig- nathus cocincinus, dorsal view of manus).
	38	38. Nervus ethmoidalis medialisN: (0) above septomaxilla (Stenocercus guentheri, anterior close-up cutaway view of snout); (1) enclosed in septomaxilla anteriorly (Cordylus mossambicus, anterior close-up cutaway view of snout); (2) in anterior half of septomaxilla (Elgaria multicarinata, ante- rior close-up cutaway view of snout); (3) enclosed posteri- orly in septomaxilla (Lanthanotus borneensis…			626	236. Caudal vertebrae, autotomic septum: absent (0)/ present (1) (P86, Ch. 52; Fig. 52 (Hoffstetter & Gasc 1969))			706	503. Distal clavicle articulation: (0) with scapula (Physig- nathus cocincinus, lateral view of scapula); (1) with supras- capula (Uranoscodon superciliosus, lateral view of scapula; (2)N no distal articulation. Gauthier, Estes and de Queiroz (1988).							785	547. Sesamoids dorsal to distal heads of penultimate pha- langes (manus)N: (0) present (Crotaphytus collaris, lateral view of manus); (1) absent (Chamaeleo calyptratus, dorsal view of manus).
	39	39. Vomeronasal organ, concha: (0) simple diverticulum of nasal capsule; (1) completely separated from nasal cap- sule, with fungiform body. Gauthier, Estes and de Queiroz (1988).		Caudal Vertebrae	627	471. Caudal rib (transverse process) shape: (0) single rib without basal foramen (Scincus scincus, ventral view of cau- dal vertebra); (1)N foramen passing through base of rib (Shinisaurus crocodilurus, ventral view of caudal vertebra); (2) divergent bifid ribs on some caudals (Sauromalus ater, ventral view of caudal vertebra). Estes et al. (1988).			707	504.Clavicles, medial contactN: (0) clavicles do not meet on midline (Psuedopus apodus, ventral view of pectoral girdle); (1) clavicles meet on midline (Lacerta viridis, ventral view of pectoral girdle).
	40	40.Vomeronasal organ, cupola: (0) fenestrated medially, even if only narrowly (Anilius scytale, lateral close-up cut- away view of snout); (1) closed medially (Coluber constric- tor, lateral close-up cutaway view of snout). Cundall et al. (1993).			628	472.Posterior caudal vertebrae, groove on dorsal surface of neural spines: (0) absent; (1) present (Lichanura trivirgata, dorsal view of posterior caudal vertebrae). Kluge (1993a).			708	289. Clavicles, posterior process: absent (0)/ present (1) (NEW).
	41	41. Vomeronasal organ and mushroom body: (0) not fully enclosed by septomaxilla and vomer (Varanus exanthemati- cus, ventral close-up of palate); (1) fully enclosed by sep- tomaxilla and vomer only (Anilius scytale, ventral close-up of palate). Estes et al. (1988).			629	473. Caudal vertebrae, pterapophysis: (0) absent; (1) present (Lichanura trivirgata, lateral view of posterior caudal ver- tebrae). Kluge (1993a).			709	290. Clavicles, dorsolateral flange: absent (0)/ present (1) (NEW).
Maxillae	42	Maxilla (post-) premaxillary process contact: (0) not in contact (Tiliqua scincoides, dorsal close-up cutaway view of snout); (1) in contact, or nearly so, but always excluding pre- maxilla from vomer dorsally (Uranoscodon superciliosus, dor- sal close-up cutaway view of snout); (2)N in contact and vertically expanded (Uromastyx aegyptius, dorsal close-up cut- away view of snout). Estes et al. (1…			630	474.Caudal vertebrae, distal tip of anterior zygapophyses: (0) undifferentiated; (1) elaborated into a horizontal blade. (Lichanura trivirgata, lateral view of posterior caudal ver- tebrae). Kluge (1991).			710	291. Clavicles, position (at point of contact), in relation to anterior margin of scapula: laterally (0)/ medially (1)/ anteriorly (2) (R94, Ch. 65 – modified).
	43	Maxilla premaxillary process dorsal surface grooved (often enclosed) for passage of a deeper and more internally placed ramus of the subnarial artery: (0) absent (Gekko gecko, dorsal close-up cutaway view of snout); (1) present (Urostrophus vautieri, dorsal close-up cutaway view of snout). Smith (2009a, 2009b).			631	475.Caudal haemal arch (intercentrum) position: (0) inter- central, pedicles feeble/absent (Physignathus cocincinus, left lateral view of caudal vertebrae); (1)N contacting mainly condyle but also distinct pedicles beneath preceding cen- trum (Zonosaurus ornatus, left lateral view of caudal verte- brae); (2)N mainly contacting pedicles on preceding centrum but still bordering condyle (Brachymeles…			711	292. Clavicles, position (at point of contact), in relation to anterior margin of the interclavicle: ventrally (0)/ dorsally (1)/ anteriorly (2) (R94, Ch. 62 and DBR96, Ch. 54).
	44	Maxilla and vomer: (0) do not meet at anterior margin of fenestra exochoanalis (Sphenodon punctatus, ventral close-up of snout); (1) meet at anterior margin of fenestra exochoanalis (Pogona vitticeps, ventral close-up of snout). Rieppel et al. (2008).			632	476.Caudal haemal arch pedicle length: (0) short; (1) long. Pregill et al. (1986).		Interclavicle	712	505.Interclavicle: (0) present; (1) absent. Estes et al. (1988).
	45	45. Maxilla facial process length/maxilla length: (0)N 10- 15%; (1)N 16-23%; (2)N 25-36%; (3) 38-55%; (4)N more than 56%. Gauthier (1982) (ordered).		Intercentra	633	237. Intercentra, on cervical vertebrae: absent (0)/ present (1) (G88b, Ch. 129).			713	506. Interclavicle lateral process: (0) present (Uromastyx aegyptius, ventral view of pectoral girdle); (1) absent (Helo- derma suspectum, ventral view of pectoral girdle). Estes et al. (1988).
	46	46.Maxilla facial process height: (0) tall, to skull roof (Tro- gonophis weigmanni, lateral close-up of snout); (1)N reduced (Anomochilus leonardi, lateral close-up of snout); (2) absent (Loxocemus bicolor, lateral close-up of snout); (3)N colum- nar process received in longitudinal concavity on anterior face of prefrontal (Aparallactus werneri, lateral close-up of snout). Tchernov (2002) (ordere…			634	238. Intercentra, on cervical vertebrae, position: intervertebral (0)/ on preceding centrum body (1)/ on following centrum body (2) (E88, Ch. 97 and 98—modified; Fig. 44 (Hoffstetter & Gasc 1969)). L*.			714	507. Interclavicle anterior process (extending beyond lat- eral process): (0)N absent (Sauromalus ater, ventral view of pectoral girdle); (1)N present (Uromastyx aegyptius, ventral view of pectoral girdle). Gauthier (1982).
	47	47.Maxilla facial process apical surface faces: (0) laterally (Sphenodon punctatus, anterior close-up of snout); (1) dor- solaterally (Dipsosaurus dorsalis, anterior close-up of snout); (2)N anterodorsally (Leiocephalus barahonensis, anterior close-up of snout); (3)N large, triangular, dorsally directed surface sharply set off from nearly vertical external surface of facial process (Polyglyphanod…			635	239. Intercentra, on dorsal vertebrae: absent (0)/ present (1) (B85, Ch. L5).			715	508.Interclavicle anterior process, length (as ratio of inter- clavicle length): (0)N 0.01-0.20; (1) more than 0.20. Gauthier (1982).
	48	48. Maxilla facial process medial face with a posterodor- sally trending ridge demarcating the anterior limits of a shallow, oval fossa—the naso-lacrimal fossa—bordered by the lacrimal and infraorbital canals posteriorly: (0) absent (Dipsosaurus dorsalis, lateral close-up cutaway view of ante- rior skull); (1) present (Teius teyou, lateral close-up cutaway view of anterior skull). Gauthier (1982).			636	240. Intercentra, on anteriormost caudal: absent (0)/ present (1) (NEW).			716	509. interclavicle, anterior endN: (0) ventral to clavicles (Agama agama, ventral close-up of pectoral girdle); (1) dor- sal to clavicles (Lacerta viridis, ventral close-up of pectoral girdle); (2) abuts clavicles (Uranoscodon superciliosus, ven- tral close-up of pectoral girdle); (3) lies posterior to clavi- cles (Pseudopus apodus, ventral close-up of pectoral girdle).
	49	49. Maxilla narial margin rises at: (0) high angle (Anomochilus leonardi, lateral close-up of snout); (1) low angle (Anilius scytale, lateral close-up of snout). Pregill et al. (1986).			637	241. Intercentra, on anteriormost caudal, shape: wedge-like elements (0)/ modified into chevron elements (1) (NEW).			717	293. Interclavicle, anterior process: absent (0)/ present (1) (P86, Ch. 59).
	50	50. Maxilla firmly sutured to palatine: (0) present (Pseudo- pus apodus, dorsal close-up cutaway view of snout); (1)N prominent palatine process of maxilla (Dinilysia patagonica, dorsal close-up cutaway view of snout [mirrored]); (2) loosely ligamentous connection via projecting palatine process of maxilla and distinct maxillary process of palatine, with the former lying anterior to the latter (L…			638	242. Intercentra, on posterior caudals (chevron bones): present (0)/ absent (1) (NEW).			718	294. Interclavicle, posterior process: present (0)/ absent (1) (G88b, Ch. 156).
	51	51. Maxilla suborbital ramus extends posteriorly: (0) to roughly midorbit (or anterior) (Chalarodon madagascarien- sis, lateral close-up of anterior skull); (1)N to posterior quar- ter of orbit (Leiolepis belliana, lateral close-up of anterior skull); (2)N to posterior edge of orbit (Brookesia brygooi, lat- eral close-up of anterior skull); (3) posterior to orbit (or frontoparietal suture) (Pogon…		Chevrons	639	243. Chevron bones, articulation: between pleurocentra (0)/ with pleurocentrum, on articulatory facets (1)/ with pleurocentrum, on haemapophyses (=pedicles) (2) (P86, Ch. 54— modified).		Cleithra	719	295. Cleithra: present (0)/ absent (1) (B85, Ch. C8).
	52	52.Maxilla suborbital process width ventral to ectoptery- goid: (0) tapers posteriorly (Xenopeltis unicolor, dorsal close-up cutaway view of snout); (1) widens below articula- tion (i.e., ectopterygoid flange) (Aparallactus werneri, dor- sal close-up cutaway view of snout). Kluge (1991).			640	244. Chevron bones, fusion to pleurocentrum: unfused (0)/ fused (1) (Lee98, Ch. 184).
	53	53. Jugal depth below orbitN: (0) jugal suborbital ramus not much deeper dorsoventrally below mid-orbit than postor- bital ramus is wide anteroposteriorly (Heloderma suspec- tum, lateral view of skull); (1) jugal very deep below orbit (Polyglyphanodon sternbergi, lateral view of skull).			641	245. Chevron bones, distal fusion: separate elements (0)/ “V” shaped (1) / “Y” shaped (2)/ eliptically shaped (3) (NEW).
	54	54. Maxilla suborbital process tip shape at jugal articula- tionN: (0) suborbital margin slopes smoothly to tip (Elgaria multicarinata, lateral close-up of snout); (1) with distinct step or V-shaped notch distally at jugal articulation (Cordy- lus mossambicus, lateral close-up of snout).		Neural arch and neural spine	642	246. Neural arches, dorsal vertebrae, ventral bridge, posterior borders of neural arches: absent (0)/ present (1) (Lee93, Ch. D9).
	55	55.Maxilla posterior process shortens: (0) to midorbit or longer (Pholidobolus montium, lateral close-up of snout); (1) to anterior half of oribit (Heloderma suspectum, lateral close-up of snout).			643	247. Neural arches, prezygapophyses, presacral vertebrae, processes ventrolaterally on prezygapophyses: absent (0)/ present (1) (LS02, Ch. 200).
	56	56.Maxilla, intramaxillary joint: (0) absent (Cylindrophis ruffus, lateral close-up of snout); (1) present (Casarea dus- sumieri, lateral close-up of snout). Cundall and Irish (1989).			644	248. Neural arches, presacral vertebrae, zygosphenes: absent (0)/ present (1) (LC00, Ch. 186; Fig. 41 (Hoffstetter & Gasc 1969)).
	57	57. Maxillae, anterior superior alveolar foramen: absent (0)/ present (1) (LR95, Ch. 21).			645	249. Neural arches, presacral vertebrae, zygosphenes orientation: facing dorsolaterally (0)/ facing ventrolaterally (1) (LC00, Ch. 187; Fig. 41 (Hoffstetter & Gasc 1969)).). L*.
	58	58. Maxillae, nasal process: absent (0)/ present (1) (LR95, Ch. 19).			646	250. Neural arches and pleurocentrum, diapophysis, anterior dorsal vertebrae, fusion to parapophysis: absent (0)/ present (1) (NEW).
	59	59. Maxillae, posterior emargination, between nasal and orbital processes: absent (0)/ present (1) (NEW).			647	251. Neural arches, margo lateralis, posterior presacral vertebrae: absent (0)/ present (1) (NEW; Fig. 69 (Hoffstetter & Gasc 1969)).).
	60	60. Maxillae, antorbital fossa: absent (0)/ present (1) (G88b, Ch.32).			648	252. Neural spine, cervical vertebrae, posterior notch: absent (0)/ present (1) (NEW).
	61	61. Maxillae, premaxillary process: present (0)/ absent (1) (NEW).			649	253. Neural spine, cervical vertebrae, apically, lateral expansion: absent (0)/ present (1) (N11, Ch. 191—modified).
Nasals	62	62. Nasals, fusion: paired (0)/ fused (1) (P86, Ch. 1).			650	254. Dermal neural spine, dorsal vertebrae: absent (0)/ present (1) (NEW).
	63	63. Nasals anterior width: (0) exceeds nasofrontal joint width (Pristidactylus torquatus, dorsal close-up of snout); (1) is subequal to nasofrontal joint width (Urostrophus vau- tieri, dorsal close-up of snout) Gauthier (1982); (2)N less than anterior frontal width (Loxocemus bicolor, dorsal close- up of snout) (ordered). In snakes with kinetic nasofrontal joints, comparison is between the anteri…			651	255. Neural spine, dorsal vertebrae: present (0)/ absent (1) (LS02, Ch. 190—modified).
	64	64. Nasal-prefrontal suture: (0) present (Dipsosaurus dor- salis, dorsal close-up of snout); (1) absent (Uromastyx aegyptius, dorsal close-up of snout). Estes et al. (1988).			652	256. Neural spine, dorsal vertebrae, anterior midline process: absent (0)/ present (1)/ (B85, Ch. R2).
	65	65. Nasal-maxilla suture: (0) present (Dipsosaurus dorsalis, oblique lateral close-up of snout); (1) absent (Uromastyx aegyptius, oblique lateral close-up of snout). Estes et al. (1988).			653	257. Neural spine, dorsal vertebrae, mammillary process: absent (0)/ present (1) (Ev88, Ch. B3
	66	66. Nasal descending laminaN: (0) absent (Plica plica, ante- rior close-up cutaway view of snout); (1) present, with descending lamina extending below level of nasal-maxilla suture (Typhlophis squamosus, anterior close-up cutaway view of snout).			654	– modified).
	67	67. Nasal supranarial process in dorsal viewN: (0) well-devel- oped (Basiliscus basiliscus, dorsal close-up of snout); (1) reduced/absent (Petrosaurus mearnsi, dorsal close-up of snout).			655	258. Neural spine, dorsal vertebrae, apically, lateral expansion: absent (0)/ present (1) (N11, Ch. 197).
	68	68. Nasal-maxilla suture in cross section anteriorlyN: (0) maxilla overlaps nasal at roof of nasal chamber (Sauroma- lus ater, anterior close-up cutaway view of snout); (1) nasal partly overlaps maxilla dorsally (Agama agama, anterior close-up cutaway view of snout); (2) nasal abuts maxilla (Anelytropsis papillosus, anterior close-up cutaway view of snout); (3) nasal underlaps maxilla to floor of…		Ribs	656	259. Presacral ribs, anteroposterior crests: absent (0)/ present (1) (Ly13, Ch. 2).
	69	69. Nasals ventral contact beneath premaxillary internasal processN: (0) broad contact below (Teratoscincus przewal- skii, anterior close-up cutaway view of snout); (1) or not in contact except near apex (Brachylophus fasciatus, anterior close-up cutaway view of snout).			657	260. Presacral ribs, cervical ribs: present (0)/ absent (1) (NEW).
	70	70. Nasals dorsal contact over premaxilla internasal processN: (0) no contact (Aspidoscelis tigris, anterior close- up cutaway view of snout); (1) in contact over apex (Phy- maturus palluma, anterior close-up cutaway view of snout); (2) broadly in contact (Dibamus novaeguineae, lateral close- up cutaway view of snout) (ordered).			658	261. Presacral ribs, cervical ribs, anterior process: absent (0)/ present (1) (G88b, Ch. 143 - modified).
	71	71. Nasals reduced to narrowly elliptic elements attached to either side of premaxilla internasal process: (0) absent (Plica plica, anterior close-up view of snout); (1) present (Ploto- saurus bennisoni, anterior close-up cutaway view of snout). Bell (1997).			659	262. Presacral ribs, uncinate processes, anterior dorsals: absent (0)/ present (1) (G88b, Ch. L17).
	72	72. Nasal shapeN: (0) not small and cruciform (Xenophidion acanthognathus, dorsal close-up of snout); (1) small and cru- ciform (Thamnophis marcianus, dorsal close-up of snout). In those few mosasaurians in which nasals are known, they may be reduced in size but are not cruciform in shape, and are accordingly scored as state (0).			660	263. Presacral ribs, anteroventral process at rib head (= pseudotuberculum): absent (0)/ present (1) (Lee98, Ch. 187, Fig. 43 (Hoffstetter & Gasc 1969)).
	73	73. Nasal length relative to frontal lengthN: (0) nasals shorter than frontals (Agama agama, dorsal close-up of anterior skull); (1) nasals longer than frontals (Uropeltis melanogaster, dorsal close-up of anterior skull).			661	(1) (Lee98, Ch. 187, Fig. 43 (Hoffstetter & Gasc 1969)).
	74	74. Nasal anterior extent toward premaxillaN: (0) nasal extends anterior to maxillary tooth row or vomer (Pseudo- pus apodus, lateral close-up cutaway view of snout); (1) nasal terminates posterior to end of maxillary tooth row or vomer tip (Polychrus marmoratus, lateral close-up cutaway view of snout).			662	264. Presacral ribs, posterodorsal process at rib head (= pseudotuberculum): absent (0)/ present (1) (Lee98, Ch. 188, Fig. 43 (Hoffstetter & Gasc 1969)).
	75	75. Nasofrontal fontanelle: (0) absent, frontal and nasal firmly sutured (Strophurus ciliaris, dorsal close-up of snout); (1) present, poorly ossified suture between nasal and frontal on midline (Uranoscodon superciliosus, dorsal close-up of snout). Moody (1980). This character, like virtually all others in this analysis, is scored in adult individuals. A “fontanelle” of sorts in this position ma…			663	265. Posteriormost presacral vertebra, ribs: present (0)/ absent (1) (NEW).
	76	76. Nasofrontal suture shapeN: (0) without V-shaped nasal process into frontal midline (Uropeltis melanogaster, dorsal close-up of snout); (1) with prominent V-shaped nasal process into frontal midline (Liotyphlops albirostris, dorsal close-up of snout).			664	266. Posteriormost presacral vertebra, ribs articulation: ribs unfused (0)/ ribs fused (1) D98, Ch. 137).
	77	77. Nasal-frontal articulation dorsallyN: (0) nasals suture in two V-shaped recesses of anterodorsal end of frontal (Xenosaurus platyceps, dorsal close-up of snout); (1) nasals overlap only onto narrow horizontal shelf dorsally on frontals (Anomochilus leonardi, dorsal close-up of snout).			665	267. Sacral ribs, distal forking: absent (0)/ on first sacral rib only (1)/ on first and second sacral ribs (2)/ on second sacral rib only (3) (Lee98, Ch. 189 - modified).
	78	78. Nasal dorsal lamina: (0) in broad contact with dorsal frontal lamina (Cylindrophis ruffus, dorsal close-up view of anterior skull); (1) in narrow (medial, point-) contact with frontal (Python molurus, dorsal close-up view of anterior skull); (2) not in contact with frontal (Acrochordus granula- tus, dorsal close-up view of anterior skull). Rieppel (2007) (ordered).			666	268. Sacral/Cloacal ribs, fusion to pleurocentra: unfused (0)/ fused (1) (G88a, Ch. 87 - modified).
	79	79. Nasal medial (vertical) flange: (0) in extensive dorsoven- tral contact with medial frontal flange (Anilius scytale, lat- eral close-up cutaway view of anterior skull); (1) in dorsal contact only (Python molurus, lateral close-up cutaway view of anterior skull); (2) in ventral contact only (Tropidophis haetianus, lateral close-up cutaway view of anterior skull); (3) not in contact with fronta…			667	269. Anterior caudal ribs: absent (0)/ present (1) (NEW).
	80	79.. Nasal medial (vertical) flange, ventral contact with frontal: (0) abutting (Lampropeltis getula, lateral close-up cutaway view of anterior skull); (1) reduced to point con- tact (Causus rhombeatus, lateral close-up cutaway view of anterior skull). Rieppel (2007). Character 34(2) correlates with 35(1) in that the “point contact” is always “ventral”. However, because “ventral con- tact” 34(2) …			668	270. Anterior caudal ribs, fusion to pleurocentra: unfused (0)/ fused (1) (G88a, Ch. 87 - modified).
	81	80. Nasals, ventrolateral process, position, relative to maxillary nasal process: posteriorly (0)/ anteriorly (1)/ dorsally (2) (NEW).
	82	81. Nasals, foramina: absent (0)/ present (1) (NEW).
Lacrimals	83	82. Lacrimals: present (0)/ absent (1) (E88, Ch. 28)
	84	83. Lacrimals, position, relative to prefrontal lateral margin: ventral (0)/ anterior (1)/ posterior (2) (B85, Ch. B1).
	85	84. Lacrimal duct, foramen, division: single (0)/ double (1) (P86, Ch. 22—modified).
	86	85. Lacrimal duct, posterior opening on skull surface, position: posteriorly (0)/ laterally (1) (RD03, Ch. 19 - modified).
	87	86. Lacrimals, shape, curved anteriorly: absent (0)/ present (1) (NEW).
	88	87. Lacrimal position relative to lacrimal ductN: (0) lacrimal with broad exposure laterally, reaching from lat- eral floor of lacrimal duct up the medial face of the maxilla to contact a lateral process of the prefrontal that roofs the lacrimal duct in cross section (Crotaphytus collaris, anterior close-up cutaway view of snout); (1) lacrimal arches over the lacrimal duct to replace the prefront…
	89	88.Lacrimal foramen size: (0) small (Dipsosaurus dorsalis, anterior close-up cutaway view of snout); (1) large (Calotes emma, anterior close-up cutaway view of snout). Moody (1980).
	90	89. Lacrimal foramen number: (0) one (Heloderma hor- ridum, anterior close-up cutaway view of snout); (1) divided on orbital surface (Lanthanotus borneensis, anterior close- up cutaway view of snout); (2) divided through to olfactory surface (Varanus salvator, anterior close-up cutaway view of snout). Pregill et al. (1986) (ordered).
	91	90. Lacrimal duct position: (0) between prefrontal and lacrimal (Xenosaurus platyceps, anterior close-up cutaway view of snout); (1)N enclosed in prefrontal, except ventrally (Loxocemus bicolor, anterior close-up cutaway view of snout); (2) enclosed entirely in prefrontal (Xenochrophis pis- cator, anterior close-up cutaway view of snout). Lee (1998) (ordered).
Prefrontals	92	91. Prefrontals, ornamentation on external surface: absent (0)/ rugosities (1)/ tubercles (2)/ pits (3) (L98, Ch. 17 - modified).
	93	92. Prefrontal: (0) present (Amphisbaena fuliginosa, lateral close-up of snout); (1)N reduced (Trogonophis weigmanni, lateral close-up of snout); (2) absent (Diplometopon zarud- nyi, lateral close-up of snout). Kearney (2003a) (ordered).
	94	93. Prefrontal broadly overlaps frontal posterodorsallyN: (0) absent (Rhineura floridana, anterior close-up cutaway view of snout); (1) present (Amphisbaena fuliginosa, ante- rior close-up cutaway view of snout).
	95	94. Prefrontal orbitonasal marginN: (0) slopes ventrolater- ally (Leiosaurus catamarcensis, anterior close-up cutaway view of snout); (1) vertical (Pseudopus apodus, anterior close-up cutaway view of snout); (2) slopes ventromedially (Teius teyou, anterior close-up cutaway view of snout); (3) extends beneath subolfactory processes (Saltuarius cornu- tus, anterior close-up cutaway view of snout); …
	96	9. Prefrontal posterior extent along orbital margin: (0) terminates in anterior half of orbit (Uranoscodon supercilio- sus, dorsal close-up of orbit); (1)N extends to midorbit (Stro- phurus ciliaris, dorsal close-up of orbit); (2) extends posterior to midorbit (Anniella pulchra, dorsal close-up of orbit), Lee et al. (2009). Estes et al. (1988) (ordered).
	97	96. Prefrontal boss: (0) absent (Coleonyx variegatus, ante- rior cutaway view of skull); (1) present (Uranoscodon super- ciliosus, anterior cutaway view of skull); (2)N in projecting canthal crest (Brookesia brygooi, anterior cutaway view of skull). Gauthier (1984) (ordered).
	98	97. Prefrontal nasolacrimal cornuN: (0) absent (Exiliboa pla- cata, anterior close-up cutaway view of snout); (1) present (Amphiesma stolata, anterior close-up cutaway view of snout).
	99	98. Prefrontal medial extent across anterior margin of frontal: (0) prefrontal extends 50% or less across frontal anterior width (Anomochilus leonardi, dorsal close-up of anterior skull); (1)N extends 50% to 65% across frontal ante- rior width (Cylindrophis ruffus, dorsal close-up of anterior skull); (2)N extends 65% to 75% across frontal anterior width (Xenopeltis unicolor, dorsal close-up of an…
	100	99. Prefrontal-frontal suture in cross-sectionN: (0) pre- frontal arcs gently about anterolateral frontal margin along entire anteroposterior length (Cricosaura typica, anterior close-up cutaway view of snout); (1) prefrontal strongly bifid, clasps frontal posteriorly then spreads dorsally and reduced ventrally anteriorly (Cylindrophis ruffus, anterior close-up cutaway view of snout); (2) frontal…
	101	100. Prefrontal length relative to heightN: (0) long antero- posteriorly (Lichanura trivirgata, lateral close-up of ante- rior skull); (1) short anteroposteriorly (Micrurus fulvius, lateral close-up of anterior skull).
	102	101.Prefrontal-maxilla articulation: (0) prefrontal postero- ventromedial corner narrowly (or not at all) in contact with maxilla lateral to palatine (Oplurus cyclurus, anterior close- up cutaway view of snout); (1)N prefrontal broadly contacts maxilla supradental shelf lateral to palatine (Delma borea, anterior close-up cutaway view of snout); (2) prefrontal has mobile contact with maxilla (Anil…
	103	102. Prefrontal arcs about orbitonasal fenestra, with pos- teroventromedial corner curving inwards toward palatine in cross-sectionN: (0) absent (Sphenodon punctatus, anterior close-up cutaway view of snout); (1) present (Leiolepis bel- liana, anterior close-up cutaway view of snout).
Jugals	104	103. Jugals: present (0)/ absent (1) (Lee98, Ch. 12).
	105	104. Jugals, posteroventral process: absent (0)/ present (1) (Ev88, Ch. O5).
	106	105. Jugals, posteroventral process, shape: separate from dorsal process (0)/ connected to dorsal process by bony flange (1) (NEW).
[truncated: 482 more rows]

## Sheet: 1c. Squamate Taxon Scoring
Genus_species	CCM2 (Percent)	Premaxillae (23)	Septomaxillae (18)	Maxillae (20)	Nasals (21)	Lacrimals (9)	Prefrontals (12)	Jugals (19)	Quadratojugals (5)	Postorbitals (24)	Squamosals (13)	Postfrontals (10)	Supratemporals (12)	Frontals (29)	Parietals (32)	Vomers (22)	Palatines (30)	Pterygoids (19)	Ectopterygoids (20)	Epipterygoid (6)	Quadrates (20)	Braincase (5)	Braincase Nerves and vessels (13)	Optic Foramen (2)	Trigeminal nerve (2)	Dorsum sellae (2)	Vidian canal (2)	Trabeculae cranii (1)	Supraoccipital (9)	Basioccipital (6)	Basisphenoid (4)	Prootics (13)	Parasphenoid (3)	Opisthotics (3)	Exoccipitals (3)	Stapes (= columella) (8)	Laterosphenoid (= pleurosphenoid) (1)	Orbitosphenoid (3)	Sphenethmoid (2)	Mandibles (2)	Dentaries (27)	Splenials (9)	Angulars (7)	Surangulars (8)	Articular (7)	Retroarticular Process (7)	Prearticular (5)	Coronoid (12)	Dentition (42)
[truncated: 797 more rows]
[truncated: 42 more columns]

[truncated: 4 more sheets: 2a. Theropod Fossil Record, 2b. Theropod Taxon Scoring 1, 2c. Theropod Taxon Scoring 2, 3a. Mesozoic Bird Fossil Record]
