# Supplementary material for: Quantifying the effects of exceptional fossil preservation on the global availability of phylogenetic data in deep time
Source: PLoS One. 2024 Feb 14;19(2):e0297637. doi: 10.1371/journal.pone.0297637 (PMC10866489; doi:10.1371/journal.pone.0297637)
Supplement: S2 File — Excel workbook of results of statistical tests run for this study. (XLSX) [file pone.0297637.s002.xlsx]

## Sheet: Squamate CCM2 Landmass Tests
Pairwise Statistical Tests for cumulative distribution of CCM2 values per surveyed landmass (girdle and appendicular characters removed for limbless squamate taxa)
		Africa
		Mann-Whitney U
		𝛂=0.00111111	Antarctica	Asia	Australasia	Caribbean	Europe	India	Madagascar	North America	South America
		W-Value	16	1173	229.5	10	4118	392	102	4674.5	761.5
		p-value	0.1895	8.137e-06	0.03511	0.02025	0.1002	0.2876	0.7649	0.3158	0.9799
		Kolmogorov-Smirnov
		𝛂=0.00111111	Antarctica	Asia	Australasia	Caribbean	Europe	India	Madagascar	North America	South America
		D-Value	0.75676	0.43199	0.40967	0.86486	0.21632	0.29429	0.35135	0.13552	0.11602
		p-value	0.2273	4.903e-05	0.02958	0.03149	0.09554	0.2451	0.5469	0.5855	0.956
		Antarctica
		Mann-Whitney U
		𝛂=0.00111111	Africa	Asia	Australasia	Caribbean	Europe	India	Madagascar	North America	South America
		W-Value	16	120	28	0	422.5	34	12	452	67
		p-value	0.1895	0.9608	0.3083	0.1489	0.1561	0.04313	0.06513	0.1364	0.1368
		Kolmogorov-Smirnov
		𝛂=0.00111111	Africa	Asia	Australasia	Caribbean	Europe	India	Madagascar	North America	South America
		D-Value	0.75676	0.47967	0.68421	1	0.77903	0.94444	1	0.78648	0.80488
		p-value	0.2273	0.7557	0.3652	0.2	0.1796	0.08062	0.09956	0.1713	0.1689
		Asia												Asia without Late K Gobi
		Mann-Whitney U												Mann-Whitney U
		𝛂=0.00111111	Africa	Antarctica	Australasia	Caribbean	Europe	India	Madagascar	North America	South America			𝛂=0.00111111	Africa	Antarctica	Australasia	Caribbean	Europe	India	Madagascar	North America	South America
		W-Value	1173	120	1519.5	95	22690	1929.5	602.5	24710	3868			W-Value	1726	41	645.5	30	11008	1026.5	299.5	12430	1964
		p-value	8.137e-06	0.9608	0.03567	0.1543	1.287e-09	3.741e-07	0.009154	5.166e-12	3.142e-07			p-value	0.01169	0.3089	0.7104	0.03601	0.05821	0.0001322	0.1194	0.002616	0.003538
		Kolmogorov-Smirnov												Kolmogorov-Smirnov
		𝛂=0.00111111	Africa	Antarctica	Australasia	Caribbean	Europe	India	Madagascar	North America	South America			𝛂=0.00111111	Africa	Antarctica	Australasia	Caribbean	Europe	India	Madagascar	North America	South America
		D-Value	0.43199	0.47967	0.35387	0.60976	0.37006	0.66125	0.61789	0.37844	0.44715			D-Value	0.31682	0.69444	0.18056	0.79167	0.15106	0.5	0.375	0.21515	0.37669
		p-value	4.903e-05	0.7557	0.03243	0.2263	1.927e-10	2.175e-06	0.02535	4.557e-11	9.133e-06			p-value	0.0148	0.3051	0.7111	0.0541	0.1503	0.001493	0.4173	0.00992	0.001206
		Australasia
		Mann-Whitney U
		𝛂=0.00111111	Africa	Antarctica	Asia	Caribbean	Europe	India	Madagascar	North America	South America
		W-Value	229.5	28	1519.5	2	3095.5	296	89	3508.5	546.5
		p-value	0.03511	0.3083	0.03567	0.01284	0.108	0.0001415	0.04496	0.02111	0.0125
		Kolmogorov-Smirnov
		𝛂=0.00111111	Africa	Antarctica	Asia	Caribbean	Europe	India	Madagascar	North America	South America
		D-Value	0.40967	0.68421	0.35387	0.94737	0.26592	0.62573	0.46491	0.33115	0.4878
		p-value	0.02958	0.3652	0.03243	0.01911	0.1627	0.001437	0.2779	0.04036	0.004146
		Caribbean
		Mann-Whitney U
		𝛂=0.00111111	Africa	Antarctica	Asia	Australasia	Europe	India	Madagascar	North America	South America
		W-Value	10	0	95	2	718.5	54	18	750	119
		p-value	0.02025	0.1489	0.1543	0.01284	0.01791	0.006055	0.02753	0.01953	0.007292
		Kolmogorov-Smirnov
		𝛂=0.00111111	Africa	Antarctica	Asia	Australasia	Europe	India	Madagascar	North America	South America
		D-Value	0.86486	1	0.60976	0.94737	0.8427	1	1	0.8363	0.95122
		p-value	0.03149	0.2	0.2263	0.01911	0.02959	0.01168	0.03663	0.03146	0.01271
		Europe
		Mann-Whitney U
		𝛂=0.00111111	Africa	Antarctica	Asia	Australasia	Caribbean	India	Madagascar	North America	South America
		W-Value	4118	422.5	22690	3095.5	718.5	3402.5	940	40572	6457
		p-value	0.1002	0.1561	1.287e-09	0.108	0.01791	0.003044	0.4677	0.09722	0.06313
		Kolmogorov-Smirnov
		𝛂=0.00111111	Africa	Antarctica	Asia	Australasia	Caribbean	India	Madagascar	North America	South America
		D-Value	0.21632	0.77903	0.37006	0.26592	0.8427	0.41323	0.28277	0.11865	0.24061
		p-value	0.09554	0.1796	1.927e-10	0.1627	0.02959	0.006307	0.7361	0.04235	0.03264
		India
		Mann-Whitney U
		𝛂=0.00111111	Africa	Antarctica	Asia	Australasia	Caribbean	Europe	Madagascar	North America	South America
		W-Value	392	34	1929.5	296	54	3402.5	33	1729.5	301
		p-value	0.2876	0.04313	3.741e-07	0.0001415	0.006055	0.003044	0.1624	0.0234	0.2566
		Kolmogorov-Smirnov
		𝛂=0.00111111	Africa	Antarctica	Asia	Australasia	Caribbean	Europe	Madagascar	North America	South America
		D-Value	0.29429	0.94444	0.66125	0.62573	1	0.41323	0.44444	0.31811	0.28591
		p-value	0.2451	0.08062	2.175e-06	0.001437	0.01168	0.006307	0.3364	0.06518	0.2582
		Madagascar
		Mann-Whitney U
		𝛂=0.00111111	Africa	Antarctica	Asia	Australasia	Caribbean	Europe	India	North America	South America
		W-Value	102	12	602.5	89	18	940	33	801.5	138
		p-value	0.7649	0.06513	0.009154	0.04496	0.02753	0.4677	0.1624	0.8373	0.6406
		Kolmogorov-Smirnov
		𝛂=0.00111111	Africa	Antarctica	Asia	Australasia	Caribbean	Europe	India	North America	South America
		D-Value	0.35135	1	0.61789	0.46491	1	0.28277	0.44444	0.29181	0.36585
		p-value	0.5469	0.09956	0.02535	0.2779	0.03663	0.7361	0.3364	0.6991	0.4853
		North America
		Mann-Whitney U
		𝛂=0.00111111	Africa	Antarctica	Asia	Australasia	Caribbean	Europe	India	Madagascar	South America
		W-Value	4674.5	452	24710	3508.5	750	40572	1729.5	801.5	6390
		p-value	0.3158	0.1364	5.166e-12	0.02111	0.01953	0.09722	0.0234	0.8373	0.2549
		Kolmogorov-Smirnov
		𝛂=0.00111111	Africa	Antarctica	Asia	Australasia	Caribbean	Europe	India	Madagascar	South America
		D-Value	0.13552	0.78648	0.37844	0.33115	0.8363	0.11865	0.31811	0.29181	0.19243
		p-value	0.5855	0.1713	4.557e-11	0.04036	0.03146	0.04235	0.06518	0.6991	0.1413
		South America
		Mann-Whitney U
		𝛂=0.00111111	Africa	Antarctica	Asia	Australasia	Caribbean	Europe	India	Madagascar	North America
		W-Value	761.5	67	3868	546.5	119	6457	301	138	6390
		p-value	0.9799	0.1368	3.142e-07	0.0125	0.007292	0.06313	0.2566	0.6406	0.2549
		Kolmogorov-Smirnov
		𝛂=0.00111111	Africa	Antarctica	Asia	Australasia	Caribbean	Europe	India	Madagascar	North America
		D-Value	0.11602	0.80488	0.44715	0.4878	0.95122	0.24061	0.28591	0.36585	0.19243
		p-value	0.956	0.1689	9.133e-06	0.004146	0.01271	0.03264	0.2582	0.4853	0.1413
											Bonferroni correction:	45	𝛂=0.00111111

## Sheet: Squamate CCM2 Dep Setting Tests
Pairwise Statistical Tests for cumulative distribution of CCM2 values per depositional setting (girdle and appendicular characters removed for limbless squamate taxa)
	Marine
	Mann-Whitney U
	𝛂=0.00090909	Shallow offshore marine	Coastal Lagoon	Mire/Swamp	Karst	Cave/Sinkhole	Fluvial Floodplain	Fluvial Channel	Fluvial indet.	Lacustrine	Aeolian
	W-Value	1281.5	1902.5	1023.5	3183	871	3731	3205.5	1528	3907.5	1366
	p-value	0.01042	0.4731	0.0861	2.985e-05	0.2147	0.0004295	5.523e-05	0.01348	0.614	0.001205
	Kolmogorov-Smirnov
	𝛂=0.00090909	Shallow offshore marine	Coastal Lagoon	Mire/Swamp	Karst	Cave/Sinkhole	Fluvial Floodplain	Fluvial Channel	Fluvial indet.	Lacustrine	Aeolian
	D-Value	0.38584	0.19087	0.38862	0.45841	0.34815	0.40805	0.41466	0.45435	0.16667	0.41424
	p-value	0.01086	0.2639	0.01818	2.433e-06	0.06407	8.852e-06	2.534e-05	0.0004136	0.1808	5.122e-05
	Shallow offshore marine
	Mann-Whitney U
	𝛂=0.00090909	Marine	Coastal Lagoon	Mire/Swamp	Karst	Cave/Sinkhole	Fluvial Floodplain	Fluvial Channel	Fluvial indet.	Lacustrine	Aeolian
	W-Value	1281.5	281	183.5	626.5	126	694	648	277	668.5	104
	p-value	0.01042	0.01417	0.5111	0.5166	0.08465	0.8406	0.4453	0.6933	0.0294	8.298e-08
	Kolmogorov-Smirnov
	𝛂=0.00090909	Marine	Coastal Lagoon	Mire/Swamp	Karst	Cave/Sinkhole	Fluvial Floodplain	Fluvial Channel	Fluvial indet.	Lacustrine	Aeolian
	D-Value	0.38584	0.32705	0.19856	0.18357	0.32353	0.16434	0.17238	0.17845	0.26855	0.71023
	p-value	0.01086	0.0935	0.8163	0.6748	0.268	0.7664	0.7447	0.8349	0.1588	4.914e-07
	Coastal Lagoon
	Mann-Whitney U
	𝛂=0.00090909	Marine	Shallow offshore marine	Mire/Swamp	Karst	Cave/Sinkhole	Fluvial Floodplain	Fluvial Channel	Fluvial indet.	Lacustrine	Aeolian
	W-Value	1902.5	281	480.5	1541.5	384	1801.5	1568.5	727	1794.5	477.5
	p-value	0.4731	0.01417	0.15	0.0002173	0.5495	0.00232	0.0002189	0.02983	0.9572	3.103e-05
	Kolmogorov-Smirnov
	𝛂=0.00090909	Marine	Shallow offshore marine	Mire/Swamp	Karst	Cave/Sinkhole	Fluvial Floodplain	Fluvial Channel	Fluvial indet.	Lacustrine	Aeolian
	D-Value	0.19087	0.32705	0.30552	0.4212	0.18508	0.35572	0.37552	0.40018	0.17241	0.47409
	p-value	0.2639	0.0935	0.177	0.0005867	0.8049	0.003449	0.002948	0.01088	0.3789	9.643e-05
	Mire/Swamp
	Mann-Whitney U
	𝛂=0.00090909	Marine	Shallow offshore marine	Coastal Lagoon	Karst	Cave/Sinkhole	Fluvial Floodplain	Fluvial Channel	Fluvial indet.	Lacustrine	Aeolian
	W-Value	1023.5	183.5	480.5	608	133	704	625.5	287	655.5	127.5
	p-value	0.0861	0.5111	0.15	0.1371	0.3746	0.3568	0.1171	0.5027	0.1599	5.044e-06
	Kolmogorov-Smirnov
	𝛂=0.00090909	Marine	Shallow offshore marine	Coastal Lagoon	Karst	Cave/Sinkhole	Fluvial Floodplain	Fluvial Channel	Fluvial indet.	Lacustrine	Aeolian
	D-Value	0.38862	0.19856	0.30552	0.23381	0.25387	0.2251	0.29891	0.2885	0.26739	0.77961
	p-value	0.01818	0.8163	0.177	0.4323	0.6096	0.4456	0.1642	0.3113	0.2148	1.303e-07
	Karst
	Mann-Whitney U
	𝛂=0.00090909	Marine	Shallow offshore marine	Coastal Lagoon	Mire/Swamp	Cave/Sinkhole	Fluvial Floodplain	Fluvial Channel	Fluvial indet.	Lacustrine	Aeolian
	W-Value	3183	626.5	1541.5	608	259.5	1501.5	1446	622.5	1381	158
	p-value	2.985e-05	0.5166	0.0002173	0.1371	0.01054	0.2997	0.6602	0.4102	0.0001209	4.971e-14
	Kolmogorov-Smirnov
	𝛂=0.00090909	Marine	Shallow offshore marine	Coastal Lagoon	Mire/Swamp	Cave/Sinkhole	Fluvial Floodplain	Fluvial Channel	Fluvial indet.	Lacustrine	Aeolian
	D-Value	0.45841	0.18357	0.4212	0.23381	0.35633	0.19231	0.17852	0.19801	0.38263	0.82212
	p-value	2.433e-06	0.6748	0.0005867	0.4323	0.07727	0.2357	0.3729	0.4888	0.0001453	4.441e-15
	Cave/Sinkhole
	Mann-Whitney U
	𝛂=0.00090909	Marine	Shallow offshore marine	Coastal Lagoon	Mire/Swamp	Karst	Fluvial Floodplain	Fluvial Channel	Fluvial indet.	Lacustrine	Aeolian
	W-Value	871	126	384	133	259.5	737	638	295	694.5	120
	p-value	0.2147	0.08465	0.5495	0.3746	0.01054	0.03486	0.009667	0.1166	0.6955	1.773e-05
	Kolmogorov-Smirnov
	𝛂=0.00090909	Marine	Shallow offshore marine	Coastal Lagoon	Mire/Swamp	Karst	Fluvial Floodplain	Fluvial Channel	Fluvial indet.	Lacustrine	Aeolian
	D-Value	0.34815	0.32353	0.18508	0.25387	0.35633	0.35204	0.42286	0.34423	0.25287	0.5625
	p-value	0.06407	0.268	0.8049	0.6096	0.07727	0.07087	0.02004	0.1687	0.3231	0.0007094
	Fluvial Floodplain
	Mann-Whitney U
	𝛂=0.00090909	Marine	Shallow offshore marine	Coastal Lagoon	Mire/Swamp	Karst	Cave/Sinkhole	Fluvial Channel	Fluvial indet.	Lacustrine	Aeolian
	W-Value	3731	694	1801.5	704	1501.5	737	2017	845	1959	310.5
	p-value	0.0004295	0.8406	0.00232	0.3568	0.2997	0.03486	0.1095	0.7832	0.001208	3.88e-13
	Kolmogorov-Smirnov
	𝛂=0.00090909	Marine	Shallow offshore marine	Coastal Lagoon	Mire/Swamp	Karst	Cave/Sinkhole	Fluvial Channel	Fluvial indet.	Lacustrine	Aeolian
	D-Value	0.40805	0.16434	0.35572	0.2251	0.19231	0.35204	0.2598	0.15328	0.30133	0.81442
	p-value	8.852e-06	0.7664	0.003449	0.4456	0.2357	0.07087	0.03886	0.7613	0.002328	2.22e-16
	Fluvial Channel
	Mann-Whitney U
	𝛂=0.00090909	Marine	Shallow offshore marine	Coastal Lagoon	Mire/Swamp	Karst	Cave/Sinkhole	Fluvial Floodplain	Fluvial indet.	Lacustrine	Aeolian
	W-Value	3205.5	648	1568.5	625.5	1446	638	2017	563	1398.5	228
	p-value	5.523e-05	0.4453	0.0002189	0.1171	0.6602	0.009667	0.1095	0.1184	9.326e-05	1.13e-12
	Kolmogorov-Smirnov
	𝛂=0.00090909	Marine	Shallow offshore marine	Coastal Lagoon	Mire/Swamp	Karst	Cave/Sinkhole	Fluvial Floodplain	Fluvial indet.	Lacustrine	Aeolian
	D-Value	0.41466	0.17238	0.37552	0.29891	0.17852	0.42286	0.2598	0.23131	0.38365	0.74686
	p-value	2.534e-05	0.7447	0.002948	0.1642	0.3729	0.02004	0.03886	0.294	0.0001231	1.252e-12
	Fluvial indet.
	Mann-Whitney U
	𝛂=0.00090909	Marine	Shallow offshore marine	Coastal Lagoon	Mire/Swamp	Karst	Cave/Sinkhole	Fluvial Floodplain	Fluvial Channel	Lacustrine	Aeolian
	W-Value	1528	277	727	287	622.5	295	845	563	828	157
	p-value	0.01348	0.6933	0.02983	0.5027	0.4102	0.1166	0.7832	0.1184	0.02098	6.128e-08
	Kolmogorov-Smirnov
	𝛂=0.00090909	Marine	Shallow offshore marine	Coastal Lagoon	Mire/Swamp	Karst	Cave/Sinkhole	Fluvial Floodplain	Fluvial Channel	Lacustrine	Aeolian
	D-Value	0.45435	0.17845	0.40018	0.2885	0.19801	0.34423	0.15328	0.23131	0.36654	0.78935
	p-value	0.0004136	0.8349	0.01088	0.3113	0.4888	0.1687	0.7613	0.294	0.007879	8.895e-10
	Lacustrine
	Mann-Whitney U
	𝛂=0.00090909	Marine	Shallow offshore marine	Coastal Lagoon	Mire/Swamp	Karst	Cave/Sinkhole	Fluvial Floodplain	Fluvial Channel	Fluvial indet.	Aeolian
	W-Value	3907.5	668.5	1794.5	655.5	1381	694.5	1959	1398.5	828	1199.5
	p-value	0.614	0.0294	0.9572	0.1599	0.0001209	0.6955	0.001208	9.326e-05	0.02098	4.453e-05
	Kolmogorov-Smirnov
	𝛂=0.00090909	Marine	Shallow offshore marine	Coastal Lagoon	Mire/Swamp	Karst	Cave/Sinkhole	Fluvial Floodplain	Fluvial Channel	Fluvial indet.	Aeolian
	D-Value	0.16667	0.26855	0.17241	0.26739	0.38263	0.25287	0.30133	0.38365	0.36654	0.5352
	p-value	0.1808	0.1588	0.3789	0.2148	0.0001453	0.3231	0.002328	0.0001231	0.007879	4.026e-08
	Aeolian
	Mann-Whitney U
	𝛂=0.00090909	Marine	Shallow offshore marine	Coastal Lagoon	Mire/Swamp	Karst	Cave/Sinkhole	Fluvial Floodplain	Fluvial Channel	Fluvial indet.	Lacustrine
	W-Value	1366	104	477.5	127.5	158	120	310.5	228	157	1199.5
	p-value	0.001205	8.298e-08	3.103e-05	5.044e-06	4.971e-14	1.773e-05	3.88e-13	1.13e-12	6.128e-08	4.453e-05
	Kolmogorov-Smirnov
	𝛂=0.00090909	Marine	Shallow offshore marine	Coastal Lagoon	Mire/Swamp	Karst	Cave/Sinkhole	Fluvial Floodplain	Fluvial Channel	Fluvial indet.	Lacustrine
	D-Value	0.41424	0.71023	0.47409	0.77961	0.82212	0.5625	0.81442	0.74686	0.78935	0.5352
	p-value	5.122e-05	4.914e-07	9.643e-05	1.303e-07	4.441e-15	0.0007094	2.22e-16	1.252e-12	8.895e-10	4.026e-08
												Bonferroni Correction: 55	𝛂=0.00090909

## Sheet: Lizard lagerstätten
Aeolian vs. traditional lagerstätten deposits	Lizards only
Mann-Whitney U
𝛂=0.05	Lacustrine	Coastal Lagoon
W-Value	1890.5	883
p-value	0.002178	0.0002137
Kolmogorov-Smirnov
𝛂=0.05	Lacustrine	Coastal Lagoon
D-Value	0.47006	0.46696
p-value	1.853e-05	0.001711

## Sheet: Theropod CCM2 Landmass Tests
	Theropod CCM2 Landmass Comparisons
	Africa
	Mann-Whitney U
	𝛂=0.001785714	Asia	Australasia	Europe	India	Madagascar	North America	South America
	W-Value	1038.5	48	542	65	24.5	730	580.5
	p-value	0.0005817	0.2252	0.6374	0.5531	0.1768	0.1722	0.4083
	Kolmogorov-Smirnov
	𝛂=0.001785714	Asia	Australasia	Europe	India	Madagascar	North America	South America
	D-Value	0.37315	0.5303	0.14322	0.37273	0.47727	0.24723	0.18333
	p-value	0.005676	0.3287	0.8424	0.4818	0.3039	0.1968	0.5692
	Asia									Asia without Late K Gobi									Asia without Jehol
	Mann-Whitney U									Mann-Whitney U									Mann-Whitney U
	𝛂=0.001785714	Africa	Australasia	Europe	India	Madagascar	North America	South America		𝛂=0.001785714	Africa	Australasia	Europe	India	Madagascar	North America	South America		𝛂=0.001785714	Africa	Australasia	Europe	India	Madagascar	North America	South America
	W-Value	1038.5	467	6282.5	686	331	8512	7139.5		W-Value	2301	389	5276.5	577	282	7136.5	5978		W-Value	2084	367	4750	525	234.5	6360.5	5346
	p-value	0.0005817	0.01654	3.17e-05	0.02368	0.9012	0.007675	9.821e-06		p-value	0.0006437	0.01811	3.881e-05	0.02248	0.9481	0.009137	1.6e-05		p-value	0.005078	0.02267	0.001404	0.04853	0.6132	0.1241	0.001141
	Kolmogorov-Smirnov									Kolmogorov-Smirnov									Kolmogorov-Smirnov
	𝛂=0.001785714	Africa	Australasia	Europe	India	Madagascar	North America	South America		𝛂=0.001785714	Africa	Australasia	Europe	India	Madagascar	North America	South America		𝛂=0.001785714	Africa	Australasia	Europe	India	Madagascar	North America	South America
	D-Value	0.37315	0.75581	0.36244	0.56977	0.18023	0.21398	0.32442		D-Value	0.37816	0.75	0.35181	0.56944	0.18056	0.20478	0.31944		D-Value	0.31555	0.71014	0.31829	0.5	0.25	0.17126	0.26594
	p-value	0.005676	0.03232	2.621e-05	0.05133	0.9973	0.01238	0.0001716		p-value	0.005474	0.03524	8.332e-05	0.05342	0.9966	0.025	0.0002317		p-value	0.03392	0.05209	0.000548	0.1242	0.9153	0.09785	0.003936
	Australasia
	Mann-Whitney U
	𝛂=0.001785714	Africa	Asia	Europe	India	Madagascar	North America	South America
	W-Value	48	467	39.5	3	1	43.5	32.5
	p-value	0.2252	0.01654	0.1506	0.233	0.1116	0.05986	0.06579
	Kolmogorov-Smirnov
	𝛂=0.001785714	Africa	Asia	Europe	India	Madagascar	North America	South America
	D-Value	0.5303	0.75581	0.57233	0.66667	0.75	0.5935	0.63333
	p-value	0.3287	0.03232	0.2129	0.2857	0.2286	0.1724	0.1244
	Europe
	Mann-Whitney U
	𝛂=0.001785714	Africa	Australasia	Asia	India	Madagascar	North America	South America
	W-Value	542	39.5	6282.5	162.5	66	1887	1468
	p-value	0.6374	0.1506	3.17e-05	0.4137	0.2171	0.1983	0.4845
	Kolmogorov-Smirnov
	𝛂=0.001785714	Africa	Australasia	Asia	India	Madagascar	North America	South America
	D-Value	0.14322	0.57233	0.36244	0.33585	0.42925	0.16475	0.15629
	p-value	0.8424	0.2129	2.621e-05	0.5812	0.3862	0.2966	0.4261
	India
	Mann-Whitney U
	𝛂=0.001785714	Africa	Australasia	Europe	Asia	Madagascar	North America	South America
	W-Value	65	3	162.5	686	2	142	104
	p-value	0.5531	0.233	0.4137	0.02368	0.06619	0.2543	0.2626
	Kolmogorov-Smirnov
	𝛂=0.001785714	Africa	Australasia	Europe	Asia	Madagascar	North America	South America
	D-Value	0.37273	0.66667	0.33585	0.56977	0.75	0.37805	0.43333
	p-value	0.4818	0.2857	0.5812	0.05133	0.1429	0.4082	0.2793
	Madagascar
	Mann-Whitney U
	𝛂=0.001785714	Africa	Australasia	Europe	India	Asia	North America	South America
	W-Value	24.5	1	66	2	331	205	169
	p-value	0.1768	0.1116	0.2171	0.06619	0.9012	0.4062	0.1785
	Kolmogorov-Smirnov
	𝛂=0.001785714	Africa	Australasia	Europe	India	Asia	North America	South America
	D-Value	0.47727	0.75	0.42925	0.75	0.18023	0.37195	0.5
	p-value	0.3039	0.2286	0.3862	0.1429	0.9973	0.5582	0.2114
	North America
	Mann-Whitney U
	𝛂=0.001785714	Africa	Australasia	Europe	India	Madagascar	Asia	South America
	W-Value	730	43.5	1887	142	205	8512	2222
	p-value	0.1722	0.05986	0.1983	0.2543	0.4062	0.007675	0.3266
	Kolmogorov-Smirnov
	𝛂=0.001785714	Africa	Australasia	Europe	India	Madagascar	Asia	South America
	D-Value	0.24723	0.5935	0.16475	0.37805	0.37195	0.21398	0.19837
	p-value	0.1968	0.1724	0.2966	0.4082	0.5582	0.01238	0.105
	South America
	Mann-Whitney U
	𝛂=0.001785714	Africa	Australasia	Europe	India	Madagascar	North America	Asia
	W-Value	580.5	32.5	1468	104	169	2222	7139.5
	p-value	0.4083	0.06579	0.4845	0.2626	0.1785	0.3266	9.821e-06
	Kolmogorov-Smirnov
	𝛂=0.001785714	Africa	Australasia	Europe	India	Madagascar	North America	Asia
	D-Value	0.18333	0.63333	0.15629	0.43333	0.5	0.19837	0.32442
	p-value	0.5692	0.1244	0.4261	0.2793	0.2114	0.105	0.0001716
							0.00178571	0.00178571

## Sheet: Gobi and Jehol Taxa CCM2 Tests
		Gobi Taxa CCM2 Comparison
		Mann-Whitney U
		𝛂=0.05	Non-avian theropods vs. Lizards	Non-avian theropods vs. Birds	Lizards vs. Birds
		W-Value	777	67	125
		p-value	0.2933	0.4614	0.4658
		Kolmogorov-Smirnov
		𝛂=0.05	Non-avian theropods vs. Lizards	Non-avian theropods vs. Birds	Lizards vs. Birds
		D-Value	0.27669	0.37037	0.46078
		p-value	0.06688	0.6274	0.3015
		Jehol Taxa CCM2 Comparison
		Mann-Whitney U
		𝛂=0.05	Non-avian theropods vs. Lizards	Non-avian theropods vs. Birds	Lizards vs. Birds
		W-Value	186	700	66
		p-value	0.02117	0.04601	0.09584
		Kolmogorov-Smirnov
		𝛂=0.05	Non-avian theropods vs. Lizards	Non-avian theropods vs. Birds	Lizards vs. Birds
		D-Value	0.58824	0.40074	0.43304
		p-value	0.0195	0.006202	0.1756

## Sheet: Birds Landmass Tests
Mesozoic Birds CCM2 Landmass Comparisons
Asia					Asia without Late K Gobi					Asia without Jehol
Mann-Whitney U					Mann-Whitney U					Mann-Whitney U
𝛂=0.001785714	Europe	North America	South America		𝛂=0.001785714	Europe	North America	South America		𝛂=0.001785714	Europe	North America	South America
W-Value	458	1953.5	751		W-Value	429	1815	700		W-Value	124	646	238
p-value	0.02319	9.901e-09	1.651e-05		p-value	0.02141	1.939e-08	1.831e-05		p-value	0.9413	0.008075	0.05221
Kolmogorov-Smirnov					Kolmogorov-Smirnov					Kolmogorov-Smirnov
𝛂=0.001785714	Europe	North America	South America		𝛂=0.001785714	Europe	North America	South America		𝛂=0.001785714	Europe	North America	South America
D-Value	0.47806	0.66983	0.71149		D-Value	0.50168	0.67685	0.71852		D-Value	0.17391	0.44565	0.47536
p-value	0.01845	1.162e-10	1.823e-06		p-value	0.01311	1.49e-10	1.943e-06		p-value	0.9356	0.003387	0.02056
Europe
Mann-Whitney U
𝛂=0.001785714	Asia	North America	South America
W-Value	458	335.5	118
p-value	0.02319	0.008411	0.06915
Kolmogorov-Smirnov
𝛂=0.001785714	Asia	North America	South America
D-Value	0.47806	0.43636	0.50303
p-value	0.01845	0.04285	0.05245
North America
Mann-Whitney U
𝛂=0.001785714	Europe	Asia	South America
W-Value	335.5	1953.5	359
p-value	0.008411	9.901e-09	0.2687
Kolmogorov-Smirnov
𝛂=0.001785714	Europe	Asia	South America
D-Value	0.43636	0.66983	0.3
p-value	0.04285	1.162e-10	0.2091
South America
Mann-Whitney U
𝛂=0.001785714	Europe	Asia	North America
W-Value	118	751	359
p-value	0.06915	1.651e-05	0.2687
Kolmogorov-Smirnov
𝛂=0.001785714	Europe	Asia	North America
D-Value	0.50303	0.71149	0.3
p-value	0.05245	1.823e-06	0.2091
			0.00833333

## Sheet: Taxon CCM2 Comparisons
			Overall Fossil Record CCM2 Comparison
			Mann-Whitney U
			𝛂=0.05	Non-avian theropods vs. Squamates	Non-avian theropods vs. Birds	Squamates vs. Birds
			W-Value	232040	32452	46029
			p-value	< 2.2e-16	8.358e-06	0.07535
			Kolmogorov-Smirnov
			𝛂=0.05	Non-avian theropods vs. Squamates	Non-avian theropods vs. Birds	Squamates vs. Birds
			D-Value	0.37857	0.27293	0.20796
			p-value	< 2.2e-16	1.045e-06	0.000144
			Gobi vs. Overall Fossil Record
			Mann-Whitney U
			𝛂=0.05	Gobi Theropods vs. All theropods	Gobi Birds vs. All Birds	Gobi Squamates vs. All Squamates
			W-Value	4645.5	252	6491
			p-value	0.1225	0.9629	9.895e-16
			Kolmogorov-Smirnov
			𝛂=0.05	Gobi Theropods vs. All theropods	Gobi Birds vs. All Birds	Gobi Squamates vs. All Squamates
			D-Value	0.24254	0.33594	0.67016
			p-value	0.09194	0.6778	< 2.2e-16
			Jehol vs. Overall Fossil Record
			Mann-Whitney U
			𝛂=0.05	Jehol Theropods vs. All theropods	Jehol Birds vs. All Birds	Jehol Squamates vs. All Squamates
			W-Value	2965	787.5	802
			p-value	4.171e-08	7.65e-08	0.001118
			Kolmogorov-Smirnov
			𝛂=0.05	Jehol Theropods vs. All theropods	Jehol Birds vs. All Birds	Jehol Squamates vs. All Squamates
			D-Value	0.47527	0.57031	0.72773
			p-value	1.414e-06	2.916e-08	0.0002406

## Sheet: Gobi Jehol vs. Late K N. Am.
	Squamates: Jehol/Gobi vs. North America
	Mann-Whitney U
	𝛂=0.0125	Jehol vs. Hell Creek	Jehol vs. Dinosaur Park	Jehol vs. Campanian North America	Jehol vs. Maastrichtian North America	Gobi vs. Hell Creek	Gobi vs. Dinosaur Park	Jehol vs. Campanian North America	Jehol vs. Maastrichtian North America
	W-Value	35	49	132	173	248.5	348	935	1227.5
	p-value	0.005597	0.002045	0.0005976	0.0002967	0.0003165	2.735e-05	1.589e-08	2.581e-10
	Kolmogorov-Smirnov
	𝛂=0.0125	Jehol vs. Hell Creek	Jehol vs. Dinosaur Park	Jehol vs. Campanian North America	Jehol vs. Maastrichtian North America	Gobi vs. Hell Creek	Gobi vs. Dinosaur Park	Jehol vs. Campanian North America	Jehol vs. Maastrichtian North America
	D-Value	1	1	0.9	0.92308	0.96	0.96	0.86	0.88308
	p-value	0.002525	0.0005828	8.108e-05	1.685e-05	1.207e-05	2.723e-07	1.702e-11	3.73e-14
	Non-avian theropods: Jehol/Gobi vs. North America
	Mann-Whitney U
	𝛂=0.0125	Jehol vs. Hell Creek	Jehol vs. Dinosaur Park	Jehol vs. Campanian North America	Jehol vs. Maastrichtian North America	Gobi vs. Hell Creek	Gobi vs. Dinosaur Park	Gobi vs. Campanian North America	Gobi vs. Maastrichtian North America
	W-Value	97	329	812	308	55	210	529	200
	p-value	0.1751	0.01055	4.978e-05	0.001457	0.9773	0.441	0.09134	0.1556
	Kolmogorov-Smirnov
	𝛂=0.0125	Jehol vs. Hell Creek	Jehol vs. Dinosaur Park	Jehol vs. Campanian North America	Jehol vs. Maastrichtian North America	Gobi vs. Hell Creek	Gobi vs. Dinosaur Park	Gobi vs. Campanian North America	Gobi vs. Maastrichtian North America
	D-Value	0.47059	0.54525	0.55294	0.60695	0.28571	0.33516	0.38333	0.42208
	p-value	0.294	0.004042	4.929e-05	0.002291	0.8861	0.2123	0.01941	0.08977
	Mesozoic birds: Jehol/Gobi vs. North America
	Mann-Whitney U
	𝛂=0.0125	Jehol vs. Hell Creek	Jehol vs. Dinosaur Park	Jehol vs. Campanian North America	Jehol vs. Maastrichtian North America	Gobi vs. Hell Creek	Gobi vs. Dinosaur Park	Gobi vs. Campanian North America	Gobi vs. Maastrichtian North America
	W-Value	64	NA	128	512	8	NA	15	60
	p-value	0.02112	NA	0.001389	2.28e-08	0.1052	NA	0.05907	0.009177
	Kolmogorov-Smirnov
	𝛂=0.0125	Jehol vs. Hell Creek	Jehol vs. Dinosaur Park	Jehol vs. Campanian North America	Jehol vs. Maastrichtian North America	Gobi vs. Hell Creek	Gobi vs. Dinosaur Park	Gobi vs. Campanian North America	Gobi vs. Maastrichtian North America
	D-Value	1	NA	1	1	1	NA	0.75	0.875
	p-value	0.003565	NA	3.395e-05	8.84e-13	0.1333	NA	0.2286	0.003302
